# Supplementary material for: Shared patterns in body size declines among crinoids during the Palaeozoic extinction events
Source: Sci Rep. 2021 Oct 13;11:20351. doi: 10.1038/s41598-021-99789-6 (PMC8514529; doi:10.1038/s41598-021-99789-6)
Supplement: Supplementary file 1 — Supplementary Information 1. [file 41598_2021_99789_MOESM1_ESM.xlsx]

## Sheet: biovolumes for type spcies
DATASET S1. Calyx biovolumes of holotypes of type species of Paleozoic crinoids.	stratigraphic range																																							Type species
No.	Mys	481.55	473.85	468.65	462.85	455.7	449.1	445.2	442.1	439.65	435.95	431.95	428.95	426.5	424.3	421.1	415	409.2	400.45	390.5	385.2	377.45	365.55	352.8	338.8	327.05	319.2	311.1	305.35	301.3	296.95	292.55	286.8	277.9	270.55	266.95	262.45	256.97	253.155
	Cl. Crinoidea	Tremadocian	Floian	Dapingian	Darriwllian	Sandbian	Katian	Hirnantian	Rhuddanian	Aeronian	Telychian	Sheinwoodian	Homerian	Gorstian	Ludfordian	Pridoli	Lochkovian	Pragian	Emsian	Eifelian	Givetian	Frasnian	Famennian	Tournaisian	Visean	Serpukhovian	Bashkirian	Moscovian	Kasimovian	Gzhelian	Asselian	Sakmarian	Artinskian	Kungurian	Roadian	Wordian	Capitanian	Wuchiapingian	Changhsingian
	Or. Diplobathrida
1	Acanthocrinus																		3.351	3.351	3.351																			Acanthocrinus longispina		in red = no data available
2	Aishacrinus													112.757	112.757																									Aishacrinus carus Prokop, 2010.
3	Allozygocrinus								5.1119	5.1119	5.1119	5.1119	5.1119																											Allozygocrinus dubuquensis Witzke and Strimple, 1981.
4	Ambicocrinus															1.3263	1.3263	1.3263	1.3263																					Thysanocrinus arborescens Talbot, 1905.
5	Anthemocrinus											1.0691	1.0691																											Eucrinus venustus Angelin, 1878
6	ANTHRACOCRINUS					6.3553																																		ANTHRACOCRINUS primitivus Strimple and Watkins, 1955.
7	APOARCHAEOCRINUS								2.4054	2.4054	2.4054																													APOARCHAEOCRINUS anticostiensis Ausich and Copper, 2010.
8	Apurocrinus																		5.0908																					Apurocrinus sucrei
9	Archaeocrinus				38.4878	38.4878	38.4878																																	Glyptocrinus lacunosusBillings, 1857.
10	Atactocrinus																																							Atactocrinus wilmingtonensis Weller, 1916
11	Balacrinus					36.7004	36.7004																																	Glyptocrinus basalis M'Coy, 1850.
12	Becsciecrinus								0.8352	0.8352																														Becsciecrinus adonis Ausich and Copper, 2010.
13	Bromidocrinus					261.286																																		Bromidocrinus nodosus Kolata, 1982.
14	Bucucrinus									9.3258																														Bucucrinus saccus Ausich and Copper,2010
15	Cadiscocrinus																																							Cadisocrinus southworthi
16	Callistocrinus										8.3571																													Callistocrinus tesselatus Eckert and Brett, 2001.
17	Cefnocrinus				22.273																																			Cefnocrinus samgilmouri Botting, 2003, OD.
18	Chaosocrinus								3.4224																															Chaosocrinus ornatus Donovan, 1993
19	Cnemecrinus	7.2164																																						Cnemecrinus fillmorensis Guensburg and Sprinkle, 2003.
20	Condylocrinus																			16.237																				Condylocrinus verrucosus
21	COTYLACRINNA						7.2003																																	COTYLACRINNA sandra Brower, 1994, OD.
22	Cribanocrinus																							2.79016	2.79016															Rhodocrinus wortheni
23	CRINEROCRINUS					447.571																																		CRINEROCRINUS parvicostatus Kolata, 1982.
24	Cybelecrinus								1.5543																															Cybelecrinus ladas Ausich and Copper,2010
25	Cyphocrinus											18.237	18.237	18.237	18.237																									Cyphocrinus gorbyi Miller, 1892.
26	Deocrinus				4.5875																																			Rhodocrinus asperatus Billings, 1859.
27	Diabolocrinus					19.3378	19.3378																																	Diabolocrinus perplexus Wachsmuth and Springer, 1897.
28	Diamenocrinus																		0.7771	0.7771																				Diamenocrinus jouani
29	Dimerocrinites																		16.237	16.237	16.237																			Dimerocrinites excavatus
30	Duncanicrinus																0.2652																							Duncanicrinus calvariolus Jell, 1999.
31	Emperocrinus											19.3378	19.3378																											Emperocrinus indianensis Miller and Gurley, 1895.
32	EODIMEROCRINITES						4.1762																																	EODIMEROCRINITES Donovan in Donovan and Gilmour, 2003.
33	Eucrinus								0.373	0.373	0.373	0.373	0.373	0.373	0.373	0.373	0.373																							Eucrinus laevis Angelin, 1878.
34	EUDIMEROCRINUS											10.7948	10.7948	10.7948	10.7948	10.7948	10.7948																							EUDIMEROCRINUS multibrachiatus Springer, 1926.
35	EUPTYCHOCRINUS																																							Glyptocrinus fimbriatus Shumard, 1855.
36	Gaurocrinus						0.0663																																	Glyptocrinus nealli Hall, 1866.
37	Gazacrinus								2.5076	2.5076	2.5076	2.5076	2.5076																											Gazacrinus inornatus Miller, 1892.
38	Gilbertsocrinus																					7.41293	7.41293	7.41293	7.41293															Gilbertsocrinus calcaratus
39	Gnarycrinus																						0.0932																	Gnarycrinus lanei Webster and Waters,2009.
40	Griphocrinus																			2.0724	2.0724																			Griphocrinus nodulosus
41	Gustabilicrinus					34.54																																		Gustabilicrinus plektanikaulos Guensburg, 1984.
42	Hercocrinus					5.3621																																		Hercocrinus elegans Hudson, 1907.
43	HOLLOWAYCRINUS																1.044																							Hollowaycrinus calvus Jell, 1999.
44	Kalanacrinus									0.7108																														Kalanacrinus mastikae Ausich et al. 2019
45	Kyreocrinus								9.3964	9.3964																														Kyreocrinus constellatus Ausich, 1986.
46	Lampterocrinus								7.2534	7.2534	7.2534																													Lampterocrinus tennesseensis Roemer, 1860.
47	Lemennocrinus																			23.4017																				Lemennocrinus truyolsi
48	Luxocrinus										12.5743																													Luxocrinus simplex Witzke and Strimple, 1981.
49	Lyriocrinus									28.6445	28.6445	28.6445	28.6445	28.6445	28.6445																									Marsupiocrinites? dactylus Hall, 1843.
50	Macarocrinus																		0.522																					Macarocrinus springeri
51	MAQUOKETOCRINUS						4.1035																																	MAQUOKETOCRINUS ornatus Slocom,1924.
52	Moniellocrinus																		40.4256																					Moniellocrinus alcaldei Pidal, 1984.
53	Monstrocrinus																		12.0862	12.0862																				Monstrocrinus securifer
54	Neoarchaeocrinus																			121.277	121.277																			Thysanocrinus pyriformis Billings, 1857.
55	Nexocrinus								14.0946	14.0946	14.0946	14.0946	14.0946	14.0946	14.0946																									Nexocrinus delicatulus Eckert, 1984.
56	Nyctocrinus									3.7911	3.7911	3.7911	3.7911	3.7911	3.7911																									Nyctocrinus magnitubus Springer, 1926.
57	Ophiocrinus																		7.6396																					Ophiocrinus stangeri
58	Opsiocrinus																				1.4545																			Opsiocrinus mariana
59	Orthocrinus																		6.2172	6.2172																				Orthocrinus robustus
60	ORTSAECRINUS																																							Ortsaecrinus cocae Gil et al., 1999
61	PARADIABOLOCRINUS					24.3555																																		PARADIABOLOCRINUS irregularis Brower and Veinus, 1974.
62	Paragazacrinus									5.7019	5.7019	5.7019	5.7019	5.7019	5.7019																									Paragazacrinus rotundus Springer, 1926.
63	PARARCHAEOCRINUS					22.7466	22.7466																																	PARARCHAEOCRINUS decoratus Strimple and Watkins, 1955.
64	Paulocrinus									26.6179	26.6179	26.6179	26.6179	26.6179	26.6179																									Paulocrinus biturbinatus Springer, 1926.
65	Pelidocrinus													45.1029	45.1029																									Elpidocrinus exiguus Strimple, 1963.
66	Peremocrinus																																							Archaeocrinus depressus Weller, 1900.
67	Perunocrinus																		2.8701																					Perunocrinus brachialis
68	Pidelocrinus													40.5838																										Pidelocrinus planus Frest and Strimple, 1981.
69	Pregazacrinus										1.392																													Pregazacrinus hemisphericus Witzke and Strimple, 1981.
70	PRESCHERICRINUS																				17.1057																			Preschericrinus walsdorfensis Hauser, 2004.
71	PSEUDORTHOCRINUS																																							Pseudorthocrinus rauhheckiensis Hauser, 1997.
72	Pterinocrinus																					0.250843																		Pterinocrinus quinquenodus
73	Ptychocrinus						0.0375	0.0375																																Gaurocrinus splendens Miller,1883.
74	Pulaskicrinus																									13.4822														Hypselocrinus campanulus Horowitz, 1965.
75	Reteocrinus					0.451	0.451																																	Reteocrinus stellaris Billings, 1859.
76	RHACHICRINUS								3.8198																															RHACHICRINUS wrighti Ausich, 1986b.
77	Rhaphanocrinus					2.3874	2.3874																																	Glyptocrinus subnodosus Walcott, 1883.
78	Rheocrinus						6.4883																																	Rheocrinus aduncus Haugh, 1979.
79	RHIPIDOCRINUS																			10.6874	10.6874	10.6874	10.6874																	Rhodocrinites crenatus Goldfuss, 1831.
80	Rhodocrinites																	2.98206	2.98206	2.98206	2.98206	2.98206	2.98206	2.98206	2.98206	2.98206														Rhodocrinites verus
81	Rosfacrinus						6.4194																																	Rosfacrinus robustus Le Menn and Spjeldnaes, 1996.
82	Shidianocrinus																																							Shidianocrinus conicus
83	Siderocrinus																																							Siderocrinus ornatus Troost in Wood, 1909.
84	Silfonocrinus								6.6316	6.6316	6.6316																													Silfonocrinus siluricus Ausich, 1986.
85	Simplococrinus						47.2118																																	Simplococrinus persculptus Frest,Strimple, and Kelly, 1976.
86	Siphonocrinus															148.145	148.145																							Glyptocrinus nobilis Hall, 1861.
87	SPHAEROTOCRINUS																3.6314																							SPHAEROTOCRINUS ornatus Goldring, 1923.
88	Spyridiocrinus																		35.5416																					Spyridiocrinus ubaghsi
89	Stereoaster									33.4096																														Stereoaster squamosus Foerste, 1919.
90	Thylacocrinus																		65.2531	65.2531	65.2531																			Thylacocrinus vannioti
91	TORMOSOCRINUS										7.4209																													Tormosocrinus furberi Eckert and Brett,2001
92	TRICHINOCRINUS				0.0895																																			TRICHINOCRINUS terranovicus Moore and Laudon 1943
93	Turbocrinus									4.8109																														Turbocrinus punctum Ausich, 1986.
94	Ursucrinus							5.6375																																Ursucrinus stellatus Ausich and Copper,2010
95	Visocrinus						19.0374																																	Visocrinus castelli Ausich, Gil Cid, and Alonso, 2002
96	WILSONICRINUS					32.6265																																		WILSONICRINUS discoideus Springer, 1926.
97	XYSMACRINUS									7.3411																														XYSMACRINUS greenensis Ausich, 1986.
	Or. Monobathrida
98	Aacocrinus																							3.60244	3.60244	3.60244	3.60244													Aacocrinus nododorsatus
99	Abacocrinus								10.507	10.507	10.507	10.507	10.507																											Actinocrinites tesseracontadactylus Goldfuss, 1831.
100	Abactinocrinus																						3.24945	3.24945																Abactinocrinus rossei
101	Abathocrinus									16.7048	16.7048	16.7048	16.7048	16.7048	16.7048	16.7048																								Mariacrinus? rotundus Springer, 1926.
102	Abatocrinus																							5.86052	5.86052															Actinocrinus turbinatus
103	Abludoglyptocrinus																																							*Glyptocrinus charltoni Kolata, 1975.
104	Acacocrinus																		1.0362	1.0362	1.0362																			Acacocrinus elrodi
105	Aclistocrinus										12.4726																													Aclistocrinus capistratus Eckert and Brett 2001
106	Acrocrinus																								30.1075	30.1075														Acrocrinus shumardi
107	Actinocrinites																							16.7059	16.7059	16.7059	16.7059	16.7059	16.7059	16.7059	16.7059	16.7059	16.7059							Actinocrinites triacontadactylus
108	Adelocrinus																																							Adelocrinus hystrix
109	Agaricocrinus																							19.8313	19.8313															Agaricocrinus tuberosus
110	Agathocrinus																					0.990277	0.990277																	Agathocrinus globosus
111	Alisocrinus							0.0559	0.0559	0.0559	0.0559	0.0559	0.0559	0.0559	0.0559	0.0559																								Mariacrinus warreni Ringueberg, 1888.
112	Allocrinus								5.7297	5.7297	5.7297	5.7297	5.7297	5.7297	5.7297																									Allocrinus typus Wachsmuth and Springer,1890
113	Alloprosallocrinus																								5.28404															Alloprosallocrinus conicus
114	Alopocrinus								0.1491	0.1491	0.1491																													Alopocrinus parvus Ausich and Copper,2010
115	Amblacrinus																			4.553	4.553																			Platycrinus rosaceus Roemer, 1844.
116	Amonohexacrinus																		12.1777																					Amonohexacrinus adelius
117	AMPHIPSALIDOCRINUS																				0.1392	0.1392	0.1392	0.1392	0.1392	0.1392	0.1392	0.1392	0.1392	0.1392	0.1392	0.1392	0.1392							AMPHIPSALIDOCRINUS scissurus Weller, 1930.
118	Amphoracrinus																							21.5273	21.5273	21.5273														Actinocrinus gilbertsoni
119	Amphoracrocrinus																								1.99645															Acrocrinus amphora
120	Ancalocrinus																							4.73834																Actinocrinus spinobrachiatus
121	Anchicrinus																										3.2555	3.2555	3.2555	3.2555										Anchicrinus toddi Strimple and Watkins, 1969.
122	Aorocrinus																					1.05005	1.05005	1.05005	1.05005															Dorycrinus immaturus
123	ARCHAEOCALYPTOCRINUS											1.4216	1.4216																											ARCHAEOCALYPTOCRINUS nodosus Witzke and Strimple, 1981.
124	Artaocrinus																																							Platycrinus pendens Springer, 1926.
125	Arthroacantha																					1.56346																		Arthroacantha ithacensis
126	Aryballocrinus																							32.1204	32.1204															Actinocrinus (Megistocrinus) whitei
127	Astakocrinus							0.2088																																Astakocrinus teren Ausich and Copper,2010
128	Atalocrinus										10.2576																													Atalocrinusarctus Eckert and Brett, 2001.
129	Athabascacrinus																						3.1745	3.1745																Athabascacrinus colemanensis
130	Auliskocrinus																							17.8475	17.8475	17.8475														Auliskocrinus bananaensis
131	Azygocrinus																							1.80272																Actinocrinus dodecadactylus
132	Babiacrinites																		267.279	267.279																				Babiacrinites pyramialis Hauser in Hauser and Landeta, 2007.
133	BARRANDEOCRINUS											22.273	22.273																											BARRANDEOCRINUS sceptrum Angelin, 1878.
134	Batocrinus																								11.9863															Batocrinus icosidactylus
135	BEYRICHOCRINUS																	101.624																						BEYRICHOCRINUS humilis Waagen and Jahn, 1899.
136	Bikocrinus								8.1185	8.1185	8.1185																													Bikocrinus baios Ausich, 1985.
137	Blairocrinus																							1.4003																Blairocrinus trijugis
138	Bogotacrinus																		6.55	6.55																				Bogotacrinus scheibei
139	Bohemicocrinus													13.509	13.509	13.509																								Bohemicocrinus pulverens Waagen and Jahn, 1899.
140	Bolicrinus								7.6433	7.6433	7.6433																													Bolicrinus globosus Witzke and Strimple, 1981.
141	Boliviacrinus																			14.0425																				Boliviacrinus isaacsoni
142	Brahmacrinus																							16.2723	16.2723															Brahmacrinus ponderosus
143	BRIAROCRINUS											4.8109	4.8109																											BRIAROCRINUS inflatus Angelin, 1878, SD Jaekel, 1918.
144	Cactocrinus																							10.2774																Actinocrinus proboscidialis
145	Calliocrinus																		2.7583																					Calliocrinus ornatus
146	Camarocrinus																																							Camarocrinus stellatus Hall, 1879.
147	Camptocrinus																								0.024429	0.024429	0.024429	0.024429	0.024429	0.024429	0.024429	0.024429	0.024429							Camptocrinus myelodactylus
148	Canistrocrinus						13.4291																																	Glyptocrinus richardsoni Wetherby, 1880.
149	Cantharocrinus																		0.312351	0.312351	0.312351	0.312351	0.312351																	Cantharocrinus minor
150	Carolicrinus															5.996																								Carolicrinus barrandei Waagen and Jahn, 1899.
151	Carpocrinus											2.4868	2.4868	2.4868	2.4868	2.4868	2.4868	2.4868																						Actinocrinites simplex Phillips in Murchison, 1839.
152	CAUCACROCRINUS																												9.9985											CAUCACROCRINUS urnula Moore and Strimple,1969
153	Centriocrinus																			1.392																				Centriocrinus pentaspinus
154	Cerasmocrinus																					5.06674																		Cerasmocrinus springeri
155	Chenocrinus								1.1932	1.1932	1.1932																													Chenocrinus canadaensis Ausich and Copper, 2010.
156	Chicagocrinus								11.4594	11.4594	11.4594	11.4594	11.4594																											Chicagocrinus ornatus Weller, 1900.
157	Chinacrinus																						0.35477																	Chinacrinus xinjiangensis
158	Clarkeocrinus																			0.8807	0.8807																			Clarkeocrinus troosti
159	Clematocrinus											1.0362	1.0362	1.0362	1.0362																									Actinocrinites retarius Phillips in Murchison, 1839.
160	Clitheroecrinus																							14.0917																Clitheroecrinus wrighti Ausich and Kammer, 2008
161	Clonocrinus											16.2478	16.2478	16.2478	16.2478	16.2478	16.2478																							Clonocrinus gothlandicus Quenstedt, 1876.
162	Coelocrinus																							0.423587																Actinocrinus concavus
163	Collicrinus																							16.7048	16.7048															Collicrinus shumardi Ausich and Kammer,2009
164	Comanthocrinus																			5.0908	5.0908																			Comanthocrinus indianensis
165	Compsocrinus						0.0563	0.0563	0.0563	0.0563	0.0563																													Glyptocrinus harrisi Miller, S. A., 1881.
166	Cordylocrinus											0.9194	0.9194																											Cordylocrinus comtus Angelin, 1878.
167	Corocrinus																		10.9671	10.9671	10.9671																			Corocrinus ornatus
168	Craterocrinus																		50.8118	50.8118																				Craterocrinus ruedemanni
169	Ctenocrinus																					20.1838																		Ctenocrinus typus
170	Culicocrinus																		7.1622																					Culicocrinus nodosus
171	Cusacrinus																							4.21291																Actinocrinus nodobrachiatus
172	Cylicocrinus								1.2185	1.2185	1.2185	1.2185	1.2185	1.2185	1.2185																									Cylicocrinus canaliculatus Miller, 1892.
173	Cytidocrinus																							154.168																Actinocrinus sculptus
174	Cytocrinus								9.5589	9.5589	9.5589	9.5589	9.5589	9.5589	9.5589																									Cytocrinus laevis Roemer, 1860.
175	Cyttarocrinus																		0.9947	0.9947	0.9947																			Cyttarocrinus jewetti
176	Delgadocrinus				2.6544																																			Delgadocrinus oportovinum Ausich, Sá, and Gutiérrez-Marco, 2007
177	DENARIOACROCRINUS																										13.1762													DENARIOACROCRINUS neerkolensis Webster and Jell, 1999.
178	Desmidocrinus											11.4038	11.4038	11.4038	11.4038																									Desmidocrinus pentadactylus Angelin, 1878.
179	Dialutocrinus																							7.79951																Dialutocrinus milleri
180	Dichocrinus																							3.39292	3.39292	3.39292	3.39292	3.39292	3.39292	3.39292	3.39292	3.39292	3.39292	3.39292	3.39292	3.39292				Dichocrinus radiatus
181	Dilatocrinus																							8.58698																Amphoracrinus multiramosus
182	Dinacrocrinus																											4.6982	4.6982	4.6982										Acrocrinus expansus Strimple, 1951.
183	Displodocrinus																							1.0429																Displodocrinus monticulus
184	Dizygocrinus																							2.8927	2.8927															Actinocrinus indianaensis
185	Dolatocrinus																		38.6757	38.6757	38.6757																			Dolatocrinus lacus
186	Dorycrinus																							26.7778	26.7778															Dorycrinus mississippiensis
187	Dynamocrinus									10.5839																														Dynamocrinus robustus Eckert and Brett,2001
188	Ectocrinus																							38.7924	38.7924	38.7924														Actinocrinus olla
189	Eknomocrinus	4.1762																																						Eknomocrinus wahwahensis Guensburg and Sprinkle, 2003.
190	Elegantocrinus																																							Platycrinus hemisphaericus Meek and Worthen, 1865.
191	EOPATELLIOCRINUS						0.4863	0.4863																																EOPATELLIOCRINUS scyphogracilis Brower, 1973.
192	EPIACROCRINUS																																							EPIACROCRINUS crassus Arendt, 1995.
193	Eretmocrinus																							12.0957	12.0957	12.0957	12.0957	12.0957												Eretmocrinus magnificus
194	ERLANGERACROCRINUS																											5.5954												ERLANGERACROCRINUS elongatus Arendt, 1995.
195	Eucalyptocrinites																		42.6506	42.6506																				Eucalyptocrinites rosaceus
196	Eucladocrinus																							42.973	42.973															Eucladocrinus montanaesis
197	Eumorphocrinus																							15.3659	15.3659															Eumorphocrinus erectus
198	Eutrochocrinus																							23.7337	23.7337															Actinocrinus christyi
199	EUTELECRINUS																														3.6082	3.6082	3.6082	3.6082	3.6082	3.6082	3.6082	3.6082	3.6082	EUTELECRINUS piriformis Wanner, 1916.
200	EUTROCHOCRINUS																							38.369	38.369															Actinocrinus christyi Shumard, 1855.
201	Exotikocrinus																														0.5181	0.5181	0.5181	0.5181	0.5181	0.5181	0.5181	0.5181	0.5181	Exotikocrinus dochmos Webster, 2012.
202	Fibrocrinus								6.1167	6.1167	6.1167																													Fibrocrinus phragmos Ausich and Copper,2010
203	Frankocrinus																2.983																							Frankocrinus holmesi Jell, 1999.
204	Gennaeocrinus																				20.8151	20.8151	20.8151																	Actinocrinus kentuckiensis Shumard, 1868.
205	GLANNEARYCRINUS																								6.9943															Batocrinus spergenensis Miller,1892.
206	Glaphyrocrinus																							29.6485	29.6485															Glaphyrocrinus expansus
207	Globacrocrinus																										7.5991	7.5991												Acrocrinus pirum Moore and Plummer, 1938.
208	Globocrinus																								3.09791	3.09791														Batocrinus unionensis
209	Glyptocrinus					16.5792	16.5792																																	Glyptocrinus decadactylus Hall, 1847.
210	Gongylocrinus																							5.3859	5.3859															Batocrinus impariis Miller and Gurley 1895.
211	HABROTECRINUS																																							Habrotecrinus ibexensis Guensburg and Sprinkle, 2003.
212	Hadrocrinus																		91.3334	91.3334																				Hadrocrinus discus
213	Hagnocrinus								2.9078	2.9078	2.9078	2.9078	2.9078	2.9078	2.9078																									Hagnocrinus crenus Frest and Strimple, 1977.
214	Hapalocrinus																																							Hapalocrinus elegans Jaekel, 1895.
215	Haptocrinus					14.5483	14.5483																																	Haptocrinus calvatus Eckert and Brett, 2001.
216	HEXAACROCRINUS																																							HEXAACROCRINUS drozkovae Arendt, 1995.
217	Hexacrinites																	1.5915	1.5915	1.5915	1.5915	1.5915	1.5915																	Platycrinites interscapularis Phillips, 1841.
218	Himerocrinus																		35.811																					Himerocrinus plenissimus
219	Hirneacrinus											4.6848	4.6848																											Hirneacrinus cupellaeformis Frest and Strimple,1977.
220	Hyrtanecrinus																								0.211485	0.211485														Hyrtanecrinus diabolus
221	Ibanocrinus								10.0473	10.0473	10.0473																													Ibanocrinus petalos Ausich, 1987.
222	Ilmocrinus																								24.3368	24.3368														Ilmocrinus dissymmetricus
223	Iotacrinus																							4.44518																Iotacrinus dorsatus
224	IVANOVAECRINUS																								28.6445															Hexacrinus carboniferus Yakovlev and Ivanov,1956
225	Jovacrinus								0.3467	0.3467	0.3467																													Jovacrinus spinosus Ausich and Copper,2010
226	Lateranicrinus								0.522	0.522	0.522																													Lateranicrinus saintlaurenti
227	Laticrinus																								2.0881															Laticrinus oweni Ausich and Kammer, 2009.
228	Laurelocrinus								5.2202	5.2202	5.2202	5.2202	5.2202	5.2202	5.2202																									Laurelocrinus paulensis Springer, 1926.
229	Lenneocrinus																					0.058641																		Lenneocrinus cirratus
230	Liomolgocrinus																92.0852																							Liomolgocrinus dissutus Strimple, 1963.
231	Lobomelocrinus											29.1418	29.1418	29.1418	29.1418																									Lobomelocrinus rugatus Frest and Strimple, 1977.
232	Krinocrinus										6.348																													Krinocrinus inflatus Witzke and Strimple, 1981.
233	Kylixocrinus								1.4304	1.4304	1.4304																													Kylixocrinus latus Eckert, 1984.
234	Lyonicrinus									8.1185	8.1185	8.1185	8.1185	8.1185	8.1185																									Coccocrinus bacca Roemer, 1860.
235	Macrocrinus																							1.42761	1.42761															Asterocrinus konincki
236	Macrostylocrinus																		5.9892																					Macrostylocrinus ornatus
237	Magnuscrinus																								11.5577															Eretmocrinus yandelli Shumard, 1858.
238	Maligneocrinus																							25.4825																Maligneocrinus medicinensis
239	Mandelacrinus																		4.1762																					Mandelacrinus nelsoni
240	Manillacrinus																							5.03933																Cactocrinus? brownei
241	Manticrinus								5.7461	5.7461																														Manticrinus exaitos Ausich, 1986.
242	MARHOUMACRINUS																																							MARHOUMACRINUS legrandi Prokop and Petr, 1987.
243	Marsupiocrinus									9.1751	9.1751	9.1751	9.1751	9.1751	9.1751																									Marsupiocrinites coelatus Phillips in Murchison,1839
244	Mcoycrinus																								32.4783															Actinocrinus globosus Phillips, 1836
245	Megaliocrinus																										15.1077	15.1077												Megaliocrinus aplatus Moore and Laudon, 1942.
246	Megaradialocrinus																																							Megaradialocrinus conicus Chen and Yao, 1993,
247	Megistocrinus																					76.2013	76.2013	76.2013																Actinocrinus evansii
248	Melocrinites																					2.25327	2.25327	2.25327	2.25327															Melocrinites hieroglyphicus
249	Metacrocrinus																											56.3811												Acrocrinus pumpkensis Strimple,1949.
250	METAEUTELECRINUS																														10.2233	10.2233	10.2233	10.2233	10.2233	10.2233	10.2233	10.2233	10.2233	Eutelecrinus fritillus Wanner, 1937.
251	Methabocrinus											6.6819	6.6819																											Methabocrinus erraticus Jaekel, 1918.
252	Mongolocrinus													38.8572	38.8572															58.0272										Mongolocrinus bujantugolicus Rozhnov, 1992.
253	MOOREACROCRINUS																																							MOOREACROCRINUS gjelicus Arendt and Stupachenko, 1983.
254	MOSKOVIACROCRINUS																																							Moskoviacrocrinus grishini Arendt, 1995.
255	Muellericrinus																			17.5117																				Muellericrinus prescheri Hauser, 2007.
256	Nanicrinus													0.1127	0.1127																									Nanicrinus papillatus Frest and Strimple, 1980,
257	NEOCAMPTOCRINUS																															32.6258	32.6258	32.6258	32.6258	32.6258	32.6258	32.6258		NEOCAMPTOCRINUS bundanoonensis Willink, 1980.
258	NEODICHOCRINUS																														0.8289	0.8289	0.8289	0.8289	0.8289	0.8289	0.8289	0.8289	0.8289	NEODICHOCRINUS nanus Wanner, 1937.
259	Neoplatycrinus																															7.9407	7.9407							Neoplatycrinus dilatatus Wanner, 1916.
260	Nunnacrinus																							6.52367	6.52367	6.52367														Nunnacrinus mamillatus
261	Oehlerticrinus																		2.75	2.75																				Oehlerticrinus seillouensis
262	Oenochoacrinus																					0.875185	0.875185	0.875185																Oenochoacrinus princeps
263	Paiderocrinus								10.2544	10.2544	10.2544																													Paiderocrinus ochthos Ausich, 1985.
264	Pandanocrinus																	33.4092	33.4092																					Pandanocrinus martinswellensis Jell et al., 1988.
265	Paracrocrinus																											4.5736												Acrocrinus mjatschkowensis Yakovlev, 1926.
266	Paradichocrinus																							19.2837	19.2837															Paradichocrinus polydactylus
267	PARAEUTELECRINUS																														12.6832	12.6832	12.6832	12.6832	12.6832	12.6832	12.6832	12.6832	12.6832	Eutelecrinus subwelteri Wanner, 1937.
268	Paragaricocrinus																																			30.472				Paragaricocrinus mediterraneus Yakovlev, 1934.
269	Parahexacrinus																27.632																							Parahexacrinus fungiformis Schewtschenko, 1967.
270	PARAMEGALIOCRINUS																											6.2172												PARAMEGALIOCRINUS erlangeri Arendt, 1983.
271	PARAMELOCRINUS								2.7632	2.7632	2.7632	2.7632	2.7632	2.7632	2.7632	2.7632																								PARAMELOCRINUS angelini Ubaghs, 1958.
272	Parascyphocrinites																																							Parascyphocrinites expansus Chen, Yao, and Yu, 1983
273	Paratalarocrinus																									6.6105														Paratalarocrinus transitorius
274	PATAGONOACROCRINUS																																							Patagonoacrocrinus giganteus Hlebszvitsch, 2004.
275	PATELLIOCRINUS								0.4632	0.4632	0.4632	0.4632	0.4632	0.4632	0.4632																									PATELLIOCRINUS pachydactylus Angelin, 1878.
276	Periechocrinus																		32.4065	32.4065	32.4065																			Periechocrinus costatus
277	PERIGLYPTOCRINUS					9.8065	9.8065																																	PERIGLYPTOCRINUS billingsi Wachsmuth and Springer, 1897.
278	PHRYGILOCRINUS								11.7509	11.7509	11.7509																													PHRYGILOCRINUS batheri Ausich, 1985.
279	Physetocrinus																						21.6388	21.6388	21.6388	21.6388	21.6388													Actinocrinus ventricosus
280	Pimlicocrinus																							12.779	12.779	12.779	12.779													Amphoracrinus clitheroensis
281	Pithocrinus																		20.8818	20.8818	20.8818																			Pithocrinus cooperi
282	Planacrocrinus																										8.3645	8.3645	8.3645											Planacrocrinus ambix Moore and Strimple, 1969.
283	PLATYACROCRINUS																										0.9472													Acrocrinus brentwoodensis Moore and Plummer, 1938.
284	Platycrinites																			1.80671	1.80671	1.80671	1.80671	1.80671	1.80671	1.80671	1.80671	1.80671	1.80671	1.80671	1.80671	1.80671	1.80671	1.80671	1.80671					Platycrinites laevis
285	Platyhexacrinus																		4.6976	4.6976																				Platyhexacrinus inornatus
286	Plemnocrinus																							7.90393																Plemnocrinus beebei
287	Plesiocrinus																														8.4902	8.4902	8.4902	8.4902	8.4902	8.4902	8.4902	8.4902	8.4902	Plesiocrinus piriformis Wanner, 1937.
288	Pleurocrinus																							6.21798	6.21798	6.21798	6.21798	6.21798	6.21798	6.21798	6.21798	6.21798	6.21798	6.21798						Platycrinites mucronatus
289	Polypeltes											59.2361	59.2361																											Polypeltes granulatus Angelin, 1878.
290	Pradocrinus																		41.6929																					Pradocrinus baylii
291	PRAEDICTICRINUS													1.6114	1.6114																									PRAEDICTICRINUS depressus Frest and Strimple, 1980.
292	PROBLEMATICOCRINUS																			8.1785																				Rhodocrinus quinquelobus Schultze, 1966.
293	PROEXENOCRINUS		5.4123																																					PROEXENOCRINUS inyoensis Strimple and McGinnis, 1972.
294	PROHEXACRINUS															2.1382																								PROHEXACRINUS arcticus Yakovlev, 1946.
295	Prokopicrinus									3.5541	3.5541	3.5541	3.5541	3.5541	3.5541																									Prokopicrinus tuberculatus Frest and Strimple,1977
296	Promelocrinus											1.8568	1.8568	1.8568	1.8568	1.8568																								Promelocrinus anglicus Jaekel, 1902.
297	Protacrocrinus																							0.0690052																Acrocrinus primitivus
298	Pterotocrinus																								1.83889	1.83889														Asterocrinus capitalis
299	Pycnocrinus						0.0563																																	Glyptocrinus shafferi Miller, 1875.
300	Pyxidocrinus																		10.6428	10.6428	10.6428																			Pyxidocrinus prumiensis
301	Sampsonocrinus																							7.79478	7.79478	7.79478	7.79478													Sampsonocrinus hemisphericus
302	Schizocrinus					17.4867	17.4867																																	Schizocrinus nodosus Hall, 1847.
303	Scyphocrinites															233.299	233.299																							Scyphocrinites elegans Zenker, 1833.
304	SHEVCHENKOCRINUS																				7.3623																			Shevchenkocrinus looghiensis Bohatý, 2009.
305	SHIMANTOCRINUS																	2.5843																						SHIMANTOCRINUS distinctodorsus Jell, et al., 1988.
306	Shotoricrinus																																							Shotoricrinus transitorius Webster et al.,2011.
307	Simatocrinus																								15.5974															Batocrinus heteroclitus Miller and Gurley, 1895.
308	Springeracrocrinus																							0.0577719	0.0577719	0.0577719	0.0577719	0.0577719												Acrocrinus intermedius
309	Stamnocrinus																		27.204	27.204	27.204																			Stamnocrinus intrastigmatus
310	Steganocrinus																							5.54999																Actinocrinus pentagonaus
311	Stelidiocrinus											7.1611	7.1611																											Stelidiocrinus capitulum Angelin, 1878.
312	STIPATOCRINUS										0.1305																													STIPATOCRINUS hulveri Eckert and Brett, 1987.
313	STIPTOCRINUS									7.9269	7.9269	7.9269	7.9269	7.9269	7.9269	7.9269	7.9269																							STIPTOCRINUS spinosus Kirk, 1946.
314	Stomiocrinus																							2.5385	2.5385	2.5385	2.5385	2.5385	2.5385	2.5385	2.5385	2.5385	2.5385							Stomiocrinus subglobosus Wanner, 1937.
315	Strimplecrinus																							0.351974	0.351974	0.351974														Dichocrinus plicatus
316	Strotocrinus																							6.11149																Actinocrinus perumbrosus
317	Struszocrinus																	1.8365																						Struszocrinus dulciculus Jell, et al., 1988.
318	SUERACROCRINUS																										10.8896	10.8896	10.8896	10.8896										SUERACROCRINUS torresverdini Hlebszvitsch,2004b.
319	Sunwaptacrinus																							8.38246																Sunwaptacrinus brazeauensis
320	Talarocrinus																								0.82883	0.82883														Dichocrinus cornigerus
321	Tarantocrinus																							18.0363																Tarantocrinus typus
322	Technocrinus																	64.4218																						Mariacrinus (Technocrinus) andrewsi (Hall), 1858.
323	Teleiocrinus																							34.0335	34.0335															Actinocrinus umbrosus
324	Tetramerocrinites																							45.8326																Tetramerocrinites simplex Austin and Austin, 1842.
325	Thallocrinus																		0.4618																					Thallocrinus hauchecornei
326	Thamnocrinus																				13.0716																			Thamnocrinus springeri
327	THELEPROKTOCRINUS										178.116																													THELEPROKTOCRINUS davidsoni Witzke and Strimple, 1981.
328	Thinocrinus																							6.88232	6.88232	6.88232	6.88232	6.88232	6.88232	6.88232	6.88232	6.88232	6.88232							Thinocrinus westheadi
329	Thomasocrinus										3.1086																													Thomasocrinus cyclindrica Witzke and Strimple,1981.
330	Timocrinus																		0.01943																					Timocrinus fidelis
331	Tirocrinus									12.8913																														Tirocrinus trochos Ausich, 1987.
332	Trichotocrinus																					0.176509																		Melocrinus harrisi
333	Trybliocrinus																		522.025	522.025																				Trybliocrinus flatheanus
334	TUNISIACRINUS																																			7.6391				TUNISIACRINUS imitator Lane, 1979.
335	Typanocrinus									6.3729																														Typanocrinus strombos Ausich, 1985.
336	Uperocrinus																					16.0133	16.0133	16.0133	16.0133															Actinocrinus pyriformis
337	Wacrinus																						6.94081																	Wacrinus caseyensis
338	WANNEROCRINUS																														34.8466	34.8466	34.8466	34.8466	34.8466	34.8466	34.8466	34.8466	34.8466	WANNEROCRINUS glans Marez Oyens, 1940.
339	XENOCRINUS						0.0167	0.0167																																XENOCRINUS penicillus Miller, 1881.
340	Zirocrinus								9.4734	9.4734	9.4734																													Zirocrinus litos Ausich, 1985.
	Or. Disparida
341	Acolocrinus				5.1295	5.1295																																		Acolocrinus hydraulicus Kesling and Paul, 1971.
342	Allagecrinus																						0.00950598	0.00950598	0.00950598	0.00950598														Allagecrinus austinii
343	Allocatillocrinus																								0.021814	0.021814	0.021814	0.021814	0.021814	0.021814	0.021814	0.021814	0.021814							Allagecrinus carpenteri
344	Alphacrinus	0.4747																																						Alphacrinus mansfieldi Guensburg, 2010
345	Anamesocrinus																					0.00609424	0.00609424																	Anamesocrinus lutheri
346	Anomalocrinus					24.3555	24.3555																																	Heterocrinus? (Anomalocrinus) incurvus Meek and Worthen, 1865.
347	Anulocrinus					0.7793	0.7793	0.7793	0.7793	0.7793	0.7793	0.7793	0.7793	0.7793	0.7793	0.7793																								Anulocrinus thraivensis Ramsbottom, 1961.
348	Apodasmocrinus																																							Apodasmocrinus daubei Warn and Strimple, 1977.
349	Athenacrinus	0.2238	0.2238																																					Athenacrinus broweri Guensburg et al. 2020
350	Belemnocrinus																							0.588626	0.588626															Belemnocrinus typus
351	BELSKAYACRINUS																											0.8641												BELSKAYACRINUS turaevoensis Arendt, 1997
352	Brachiocrinus																0.1127																							Brachiocrinus nodosarius Hall, 1859.
353	Calceocrinus					0.3881	0.3881	0.3881	0.3881	0.3881	0.3881	0.3881	0.3881	0.3881	0.3881																									Cheirocrinus chrysalis Hall, 1860.
354	Caleidocrinus				0.1127	0.1127																																		Caleidocrinus multiramus Barrande in Waagen and Jahn in Jahn, 1899.
355	CALYCANTHOCRINUS																		1.0971	1.0971																				CALYCANTHOCRINUS decadactylus Follman, 1887.
356	Cataractocrinus								0.0007	0.0007	0.0007																													Cataractocrinus clementi Eckert, 1984.
357	CATARAQUICRINUS				0.0093																																			CATARAQUICRINUS elongatus Kolata, 1983.
358	CATATONOCRINUS											3.3306	3.3306																											CATATONOCRINUS
359	Charactocrinus							10.362	10.362	10.362	10.362	10.362	10.362																											Charactocrinus pustulosus Brett, 1981.
360	Chiropinna											0.6578	0.6578																											Calceocrinus pinnulatus Bather, 1893.
361	CINCINNATICRINUS					0.5968	0.5968																																	CINCINNATICRINUS varibrachialus Warn and Strimple, 1977
362	Catillocrinus																							2.73399	2.73399	2.73399	2.73399													Catillocrinus tennesseeae
363	Coralcrinus				0.0061																																			Coralcrinus sarachagorum Gil Cid, Alonso, and Pobes, 1998.
364	Corvucrinus																																							Corvucrinus schucherti Ausich and Copper, 2010.
365	Cremacrinus					0.7162	0.7162	0.7162	0.7162	0.7162	0.7162	0.7162	0.7162	0.7162	0.7162																									Cremacrinus punctatus Ulrich, 1886.
366	CRINOBRACHIATUS																																							Myelodactylus brachiatus Hall, 1852.
367	Cunctocrinus																				6.5679																			Cunctocrinus fortunatus
368	DAEDALOCRINUS																																							DAEDALOCRINUS kirki Ulrich, 1925.
369	DARRAGHCRINUS																2.5729																							DARRAGHCRINUS tomi Jell, 1999.
370	Deltacrinus																				0.2891																			Cheirocrinus clarus Hall, 1862.
371	Desmacriocrinus																						0.000118225	0.000118225																Kallimorphocrinus weldenensis
372	Diaphorocrinus								0.0512	0.0512	0.0512																													Diaphorocrinus pleniramulus Eckert, 1984.
373	DIFFICILICRINUS					1.7905																																		DIFFICILICRINUS coneyi Frest, Strimple,and McGinnis, 1979.
374	Dolerocrinus																																							Dolerocrinus
375	Doliocrinus					4.1762																																		Doliocrinus pustulatus Warn, 1982.
376	Drymocrinus																																							Heterocrinus geniculatus Ulrich, 1879.
377	DYSTACTOCRINUS																																							Heterocrinus (Homocrinus) constrictus Hall, 1871.
378	Ectenocrinus					0.1585	0.1585																																	Heterocrinus simplex Hall, 1847.
379	EOCICEROCRINUS																																							EOCICEROCRINUS sevastopuloi Donovan, 1989.
380	Eohalysiocrinus																		1.4469	1.4469																				Eohalysiocrinus vexus
381	EOMYELODACTYLUS																																							Eomelodactylus rotundatus Foerste, 1919.
382	EOPILIDIOCRINUS																																19.0403							Pilidiocrinus heckeri Arendt, 1970.
383	EPIHALYSIOCRINUS																										1.3264	1.3264	1.3264	1.3264	1.3264	1.3264	1.3264							Halysiocrinus? tuberculatus Yakovlev, 1927.
384	Espanocrinus																		3.8465																					Espanocrinus lemonei
385	Eucatillocrinus																								3.81095															Catillocrinus bradleyi
386	Eustenocrinus						0.0207																																	Eustenocrinus springeri Ulrich, 1925.
387	Geraocrinus					0.0334																																		Geraocrinus sculptus Ulrich in Foerste, 1925.
388	Glaucocrinus						3.0444																																	Glaucocrinus falconeri Parks and Alcock, 1912.
389	Glaukosocrinus																											4.1762	4.1762	4.1762	4.1762	4.1762	4.1762							Malaiocrinus parviusculus Moore and Plummer, 1940.
390	Gongrocrinus																										17.266													Allocatillocrinus rotundus Moore,1940.
391	Grypocrinus								4.7963	4.7963	4.7963	4.7963	4.7963																											Grypocrinus genuinus Strimple, 1963.
392	Halysiocrinus																					0.372772	0.372772	0.372772	0.372772															Cheirocrinus dactylus
393	Haplocrinites																					0.0139107	0.0139107	0.0139107																Haplocrinites sphaeroideus
394	Heracrinus																																							Heracrinus strimplei
395	Heterocrinus					0.7616	0.7616																																	Heterocrinus heterodactylus Hall, 1847.
396	Heviacrinus				0.5732																																			Heviacrinus melendezi Gil Cid, Alonso,and Pobes, 1996.
397	Holynocrinus																		0.2618																					Holynocrinus moorei
398	Homocrinus								1.5837	1.5837	1.5837	1.5837	1.5837	1.5837	1.5837	1.5837	1.5837	1.5837																						Homocrinus parvus Hall, 1852.
399	Ibexocrinus				0.0561																																			Ibexocrinus lepton Lane, 1970.
400	Inyocrinus		0.0028																																					Inyocrinus strimplei Ausich, 1986.
401	Iocrinus				0.4476	0.4476	0.4476																																	Heterocrinus subcrassus Meek and Worthen, 1865.
402	ISOCATILLOCRINUS																														0.3077	0.3077	0.3077	0.3077	0.3077	0.3077	0.3077	0.3077	0.3077	ISOCATILLOCRINUS indicus Wanner, 1937.
403	ISOTOMOCRINUS																																							ISOTOMOCRINUS typus Ulrich, 1925.
404	Jaekelicrinus																					0.344881	0.344881																	Jaekelicrinus bashkiricus
405	Junocrinus																																							Junocrinus globulus Prokop, 1977.
406	KASTORCRINUS								0.783	0.783	0.783																													Kastorcrinus chattertoni Ausich and Copper, 2010.
407	Kallimorphocrinus																								0.00056281	0.00056281	0.00056281	0.00056281	0.00056281	0.00056281	0.00056281									Kallimorphocrinus astrus typicus
408	Kolvacrinus																																4.7251							Kolvacrinus verae Arendt, 2005.
409	Kroppocrinus																2.5874																							Kroppocrinus heathcotensis Jell, 1999.
410	Isoallagecrinus																								0.036471															Allagecrinus bassleri
411	Litocrinus																																							Litocrinus pansus
412	MAENNILICRINUS			0.0334																																				MAENNILICRINUS concinnus Rozhnov, 1988.
413	MARGOIOCRINUS				0.7832																																			Iocrinus shelvensis Ramsbottom, 1961.
414	METACATILLOCRINUS																											0.6895												METACATILLOCRINUS bulbosus Moore and Strimple, 1942.
415	METALLAGECRINUS																																0.1678							Allagecrinus quinquebrachiatus (Wanner,1929
416	Minicrinus																			0.2875																				Minicrinus inflatus
417	Mycocrinus																			0.8605																				Mycocrinus boletus
418	MYELODACTYLUS																																							MYELODACTYLUS convolutus Hall, 1852.
419	NEOCATILLOCRINUS																														1.98	1.98	1.98	1.98	1.98	1.98	1.98	1.98	1.98	NEOCATILLOCRINUS incissus Wanner, 1937.
420	NOTIOCATILLOCRINUS																															2.2381	2.2381							NOTIOCATILLOCRINUS oakiensis Willink, 1978.
421	Ohiocrinus						0.0559																																	Heterocrinus laxus Hall, 1866.
422	OTHNEIOCRINUS			1.8364																																				Atopocrinus priscus Lane, 1970.
423	Pandoracrinus				0.261	0.261																																		Pandoracrinus pinnulatus Jaekel, 1918.
424	PARACATILLOCRINUS																																0.2331							PARACATILLOCRINUS granulatus Wanner, 1916.
425	Paracolocrinus											8.1556	8.1556																											Paracolocrinus paradoxicus Brett, 1980.
426	Paracremacrinus					0.7771																																		Paracremacrinus laticardinalis Brower, 1977.
427	Paradoxocrinus																														9.3967	9.3967	9.3967	9.3967	9.3967	9.3967	9.3967	9.3967	9.3967	Paradoxocrinus patella Wanner, 1937.
428	Parapisocrinus										2.261	2.261	2.261	2.261	2.261	2.261	2.261	2.261	2.261																					Parapisocrinus ollula
429	Parazophocrinus																																							Parazophocrinus callosus Strimple, 1963.
430	Pariocrinus			0.9247																																				Pariocrinus ladogensis Rozhnov, 1988.
431	Peltacrinus					12.2298																																		Peltacrinus sculptatus Warn, 1982.
432	PENICILLICRINUS					14.5739																																		PENICILLICRINUS parvus Warn, 1982.
433	PENICULOCRINUS						18.4753																																	Heterocrinus milleri Wetherby, 1880.
434	Phimocrinus																		2.8765	2.8765																				Phimocrinus laevis
435	Pisocrinus													0.2639	0.2639	0.2639	0.2639	0.2639	0.2639	0.2639																				Pisocrinus pilula de Koninck, 1858.
436	Playfordicrinus																						0.408208																	Playfordicrinus kellyensis
437	Pogonipocrinus		0.1336																																					Pogocrinus antiquus Kelly and Ausich, 1978.
438	PUTILOVOCRINUS			0.3721																																				PUTILOVOCRINUS fundatus Rozhnov, 1988.
439	Pygmaeocrinus																		0.918																					Pygmaeocrinus kettneri
440	Quiniocrinus																			1.6449																				Quiniocrinus erectus
441	Ramacrinus																		2.838																					Ramacrinus multiformis
442	REGNELLICRINUS													1.2889																										Triacrinus regnelli Bouska, 1956.
443	Resetocrinus																		0.0048																					Resetocrinus arex
444	RHEPOCATILLOCRINUS																											4.1762												Rhepocatillocrinus tianshanensis Webster et al., 2009a.
445	Ristnacrinus					0.259																																		Ristnacrinus marinus Opik, 1934.
446	Senariocrinus																																							Senariocrinus maucheri
447	Serendipocrinus						0.2672																																	Serendipocrinus lamonti Donovan, 1992,
448	STEREOBRACHICRINUS																																							STEREOBRACHICRINUS pustullosus Mather, 1915.
449	STORTHINGOCRINUS																			0.513127	0.513127																			Platycrinus fritillus Müller, 1855.
450	Stylocrinus																		1.1097	1.1097	1.1097	1.1097	1.1097	1.1097	1.1097	1.1097	1.1097	1.1097	1.1097	1.1097	1.1097	1.1097	1.1097							Stylocrinus scaber
451	SYNBATHOCRINUS																							2.1382																SYNBATHOCRINUS conicus Phillips, 1836.
452	SYNCHIROCRINUS																		0.2055	0.2055	0.2055																			Calceocrinus nitidus Bather, 1893.
453	Tartucrinus									0.1127																														Tartucrinus kalanaensis Ausich et al. 2019
454	Tenuicrinus						0.7639																																	Tenuicrinus longibasalis Kallmeyer and Donovan, 1998.
455	Thaerocrinus									0.1044																														Thaerocrinus crenatus Eckert and Brett,2001.
456	Thaminocrinus																								0.000960037															Allagecrinus biplex
457	Theloreus																1.0154	1.0154																						Theloreus Phimocrinus jouberti Oehlert, 1882.
458	Tiaracrinus																		7.9272	7.9272																				Tiaracrinus quadrifrons
459	TORNATILICRINUS					0.0466																																		TORNATILICRINUS longicaudis Guensburg, 1984.
460	Triacrinus																		1.4432	1.4432	1.4432	1.4432	1.4432																	Triacrinus pyriformis Münster, 1839.
461	Trichocrinus																			2.2465																				Trichocrinus altus Müller, 1856.
462	Trophocrinus																							0.000194026	0.000194026	0.000194026	0.000194026													Trophocrinus tumidus
463	TRYPHEROCRINUS								0.0041	0.0041	0.0041																													TRYPHEROCRINUS brassfieldensis Ausich, 1984.
464	TRYSSOCRINUS					10.4726																																		TRYSSOCRINUS endotomitus Guensburg, 1984.
465	Tunguskocrinus				0.0864																												0.902							Tunguskocrinus ivanovae Arendt, 1963.
466	Ufacrinus																																							Ufacrinus minutus Arendt, 2005.
467	VIRUCRINUS																																							Pentagonocyclicus kegelensis Yeltyschewa, 1966.
468	Vosekocrinus				0.451																																			Vosekocrinus granulatus Jaekel, 1918.
469	WESTHEADOCRINUS																																							WESTHEADOCRINUS girvanensis Donovan, 1989.
470	Whiteocrinus																							0.057265																Belemnocrinus florifer
471	WRIGHTOCRINUS																															1.4432								Allagecrinus jakovlevi Wanner, 1929.
472	XENOCATILLOCRINUS																														0.3315	0.3315	0.3315	0.3315	0.3315	0.3315	0.3315	0.3315	0.3315	XENOCATILLOCRINUS wrighti Wanner, 1937.
473	Zophocrinus												1.5543																											Zophocrinus howardi Miller, 1891.
	Or. Dendrocrinida
474	Aaglaocrinus																									10.948	10.948	10.948	10.948	10.948										Ethelocrinus expansus Strimple, 1938.
475	Aatocrinus																									24.3555	24.3555	24.3555	24.3555	24.3555										Zeacrinus? robustus Beede, 1900.
476	Abrachiocrinus																								0.0322199	0.0322199	0.0322199	0.0322199	0.0322199	0.0322199	0.0322199	0.0322199	0.0322199							Sycocrinites clausus
477	Abyssocrinus									0.4144	0.4144	0.4144	0.4144	0.4144	0.4144	0.4144	0.4144																							Synbathocrinus antiquus Strimple, 1952.
478	Acacocrinus									1.0362	1.0362	1.0362	1.0362	1.0362	1.0362	1.0362	1.0362	1.0362	1.0362	1.0362	1.0362																			Acacocrinus elrodi Wachsmuth and Springer, 1897.
479	ACANTHARTHROPTERUM																										4.5667	4.5667	4.5667	4.5667										ACANTHARTHROPTERUM acutum Moore, 1939.
480	Achradocrinus																			13.2013																				Achradocrinus ventrosus
481	Aesiocrinus																									10.0678	10.0678	10.0678	10.0678	10.0678										Aesiocrinus magnificus Miller and Gurley, 1890.
482	Aetocrinus								0.1305	0.1305	0.1305																													Aetocrinus gracilis Ausich and Copper,2010
483	Affinocrinus																										32.6265	32.6265	32.6265	32.6265										Affinocrinus concavus Knapp, 1969.
484	Aglaocrinus																										1.5543	1.5543	1.5543	1.5543										Ethelocrinus magnus Strimple, 1949.
485	Agnostocrinus																															3.0445	3.0445	3.0445	3.0445	3.0445				Agnostocrinus typus Webster and Lane, 1967.
486	AITHRIOCRINUS																																							AITHRIOCRINUS strahani Donovan and Veltkamp, 1993.
487	AKIYOSHICRINUS																											6.0137												AKIYOSHICRINUS isensis Hashimoto, 1995.
488	Alcimocrinus																									1.4506	1.4506	1.4506												Zeacrinus girtyi Springer, 1926.
489	Amphipsalidocrinus																				0.000134776	0.000134776	0.000134776	0.000134776	0.000134776	0.000134776	0.000134776	0.000134776	0.000134776	0.000134776	0.000134776	0.000134776	0.000134776							Amphipsalidocrinus scissurus
490	Ampullacrinus																									1.2894														Ampullacrinus marieae Webster et al.,2004
491	Anechocrinus																																7.2147							Anechocrinus nalbiaensis Webster, 1990.
492	Ancyrocrinus																		1.7375	1.7375	1.7375																			Ancyrocrinus bulbosus
493	Anobasicrinus																										56.6789	56.6789	56.6789	56.6789										Anobasicrinus bulbosus Strimple, 1961.
494	ANTIHOMOCRINUS														0.5181	0.5181	0.5181																							Homocrinus tenuis Bather, 1893.
495	Apographiocrinus																										0.0736	0.0736	0.0736	0.0736	0.0736	0.0736	0.0736	0.0736	0.0736	0.0736	0.0736	0.0736	0.0736	Apographiocrinus typicalis Moore and Plummer, 1940.
496	Arachnocrinus																		4.8911	4.8911																				Arachnocrinus bulbosus
497	ARCHAETAXOCRINUS			7.0467	7.0467																																			ARCHAETAXOCRINUS burfordi Lewis, 1981.
498	Arkacrinus																										5.181													Delocrinus dubius Mather, 1915.
499	Arrectocrinus																												25.4059	25.4059	25.4059									Delocrinus abruptus Moore and Plummer, 1940.
500	ARROYOCRINUS																														3.9789	3.9789	3.9789	3.9789	3.9789	3.9789	3.9789			ARROYOCRINUS popenoei Lane and Webster, 1966.
501	Atelestocrinus																							0.9507																Atelestocrinus robustus
502	Athlocrinus																										3.6082	3.6082	3.6082											Athlocrinus placidus Moore and Plummer, 1940.
503	Atokacrinus																										19.0973	19.0973												Atokacrinus obscurus Knapp, 1969.
504	Atractocrinus																			1.7601	1.7601																			Atractocrinus concinnus
505	Atrapocrinus																											16.237												Atrapocrinus mutatus Strimple, 1975.
506	Aulnocrinus																																							Aulnocrinus renaudae LeMenn, 1970.
507	Aulodesocrinus																								0.00326278															Aulodesocrinus parvus
508	Barycrinus																							17.0077	17.0077															Cyathocrinus spurius
509	Basleocrinus																														6.7144	6.7144	6.7144	6.7144	6.7144	6.7144	6.7144	6.7144	6.7144	Basleocrinus pocillum Wanner, 1916.
510	Bassocrinus																											0.7771												Bassocrinus abyssus Webster et al., 2009a.
511	Bathericrinus											2.7841	2.7841																											Botryocrinus ramosus Bather, 1891.
512	BATHRONOCRINUS																											1.5916	1.5916	1.5916										BATHRONOCRINUS turioformis Strimple, 1962.
513	Belanskicrinus																					0.111573																		Bactrocrinus westoni
514	BELASHOVICRINUS																												7.2164	7.2164	7.2164	7.2164	7.2164							BELASHOVICRINUS gjelensis Arendt and Zubarev,1993
515	Benthocrinus																														2.0309	2.0309	2.0309	2.0309	2.0309	2.0309	2.0309	2.0309	2.0309	Benthocrinus cryptobasalis Wanner, 1937.
516	Bicidiocrinus																									12.5726														Hydreionocrinus wetherbyi Wachsmuth and Springer, 1886.
517	Binariacrinus																											0.9463												Binariacrinus alveus Webster et al., 2009a.
518	Botryocrinus										1.0945	1.0945	1.0945	1.0945	1.0945	1.0945	1.0945	1.0945	1.0945	1.0945																				Botryocrinus ramosissimus Angelin, 1878
519	Bouskacrinus																	1.6583																						Bouskacrinus solus Prokop, 2011
520	Brabeocrinus																										0.451	0.451	0.451	0.451	0.451	0.451	0.451							Brabeocrinus christinae Strimple and Moore, 1971.
521	Brechmocrinus				0.116																																			Brechmocrinus eos Ausich, Bolton,and Cummings, 1998.
522	Briseocrinus																		0.08234																					Briseocrinus sculptilis
523	BRUTOPISOCRINUS													0.261	0.261	0.261	0.261																							Pisocrinus bohemicus Bouska, 1956.
524	Brychiocrinus																											2.7632												Brychiocrinustexanus Moore and Plummer,1940
525	Cadocrinus																																4.1762							Hydreionocrinus variabilis Wanner, 1916.
526	Caelocrinus																																							Caelocrinus stellifer Xu, 1962.
527	Carabocrinus																																							Carabocrinus radiatus Billings, 1857.
528	Carlopsocrinus																								0.00355369															Carlopsocrinus bullatus
529	Carnicocrinus																									0.7457														Carnicocrinus stevensi Laudon, 1941.
530	Cathetocrinus																													0.4973										Delocrinus stullensis Strimple, 1947.
531	Celonocrinus																											11.4594	11.4594	11.4594	11.4594	11.4594	11.4594	11.4594						Celonocrinus expansus Lane and Webster, 1966.
532	Ceratocrinus																														10.507	10.507	10.507	10.507	10.507	10.507	10.507	10.507	10.507	Ceratocrinus exornatus Wanner, 1937.
533	Cestocrinus																								1.6204															Cestocrinus striatus
534	Chakomicrinus																																							Chakomicrinus quinquepartitus Stukalina, 2000,
535	Clathrocrinus																											1.5467	1.5467											Clathrocrinus clathratus Strimple and Moore,1971
536	Clistocrinus																				0.0299734	0.0299734	0.0299734	0.0299734	0.0299734	0.0299734	0.0299734	0.0299734	0.0299734	0.0299734	0.0299734	0.0299734	0.0299734							Clistocrinus pyriformis
537	Closterocrinus								0.3315	0.3315	0.3315	0.3315	0.3315																											Closterocrinus elongatus Hall, 1852.
538	Codiacrinus																					2.22376																		Codiacrinus granulatus
539	Coenocrinus																																							Coenocrinus elegans Valette, 1934.
540	COENOCYSTIS																											0.1305	0.1305	0.1305	0.1305	0.1305	0.1305	0.1305	0.1305					COENOCYSTIS richardsoni Girty, 1908.
541	COLPODECRINUS					60.1824																																		COLPODECRINUS quadrifidus Sprinkle and Kolata, 1982.
542	Columbicrinus					0.9325	0.9325																																	Columbicrinus crassus Ulrich, 1925.
543	Compagicrinus		1.4094																																					Compagicrinus fenestratus Jobson and Paul, 1979.
544	CONICOCYATHOCRINITES											3.0444	3.0444	3.0444	3.0444																									Cyathocrinus wilsoni Springer, 1926.
545	CONTIGNATINDOCRINUS																														3.6267	3.6267	3.6267	3.6267	3.6267	3.6267	3.6267	3.6267	3.6267	Indocrinus contignatus Wanner, 1931.
546	CONTOCRINUS																																0.2238							Graphiocrinus stantonensis Strimple, 1939.
547	Corynecrinus																		10.1798																					Corynecrinus romingeri
548	Costalocrinus																					4.02517	4.02517	4.02517																Poteriocrinus dilatatus
549	Cosmocrinus																																							Cosmocrinus holzapfeli Jaekel, 1898.
550	COQUINACRINUS																					0.1127																		Coquinacrinus revimentus Webster and Becker, 2009.
551	Cupulocrinus					0.0041	0.0041	0.0041																																Scyphocrinus heterocostalis Hall, 1847.
552	Cradeocrinus																					0.0220933	0.0220933	0.0220933																Cradeocrinus elongatus
553	Cranocrinus																																2.3941							Cranocrinus West Timoricus Wanner, 1929.
554	Crinophagus																																							Crinophagus permiensis Arendt, 1985.
555	CROTALOCRINITES								34.7982	34.7982	34.7982	34.7982	34.7982	34.7982	34.7982																									Cyathocrinites rugosus Miller, 1821.
556	CRYPHIOCRINUS																									3.608														CRYPHIOCRINUS girtyi Kirk, 1929.
557	Cyathocrinites																					3.56309	3.56309	3.56309	3.56309															Cyathocrinites planus
558	Cydonocrinus																								0.128857															Cydonocrinus parvulus
559	Cyliocrinus											0.3454	0.3454																											Melocrinus? rigidus Angelin, 1878.
560	DAZHUCRINUS											0.522	0.522	0.522	0.522																									Dazhucrinus shanxiensis Mu and Wu, 1974.
561	Decorocrinus																				0.3106																			Decorocrinus cooperi
562	Dendrocrinus				0.1336	0.1336	0.1336	0.1336	0.1336	0.1336	0.1336	0.1336	0.1336																											Dendrocrinus longidactylus Hall, 1852.
563	Depaocrinus																														2.1382	2.1382	2.1382	2.1382	2.1382	2.1382	2.1382	2.1382	2.1382	Depaocrinus ottowi Wanner, 1937.
564	Dichostreblocrinus																							1.29802	1.29802	1.29802	1.29802	1.29802	1.29802	1.29802	1.29802	1.29802	1.29802							Dichostreblocrinus scrobiculus
565	DICROMYOCRINUS																									2.5386														Cromyocrinus ornatus Trautschold, 1867
566	Dictenocrinus																		0.2121																					Dictenocrinus hystrix
567	DIPHUICRINUS																										13.6783	13.6783	13.6783	13.6783										DIPHUICRINUS croneisi Moore and Plummer, 1938.
568	Dracrinus																		5.181																					Dracrinus crenulatus Webster and Becker,2009
569	Eckidocrinus																			0.2672																				Eckidocrinus interbrachiatus
570	Edapocrinus																								7.33584															Edapocrinus rugosus
571	Eidosocrinus																																1.5736							Eidosocrinus condaminensis Webster and Jell, 1999.
572	Eifelocrinus																		0.0845	0.0845																				Eifelocrinus dohmi
573	Eirmocrinus																												51.3111											Eirmocrinus grossus Strimple and Watkins, 1969.
574	Elibatocrinus																												2.5905	2.5905	2.5905	2.5905	2.5905							Elibatocrinus leptocalyx Moore, 1940.
575	Elpasocrinus		1.5784																																					Elpasocrinus radiatus Sprinkle and Wahlman,1994
576	Embolocrinus																					3.5732																		Embolocrinus quadruus Webster and Becker, 2009.
577	Endelocrinus																										11.4567	11.4567	11.4567	11.4567	11.4567									Eupachycrinus fayettensis Worthen in Meek and Worthen, 1873.
578	Fiannacrinus																							0.0899274																Poteriocrinus quinquangularis
579	Elassocrinus																																11.5743							Aesiocrinus delicatulus Lane and Webster, 1966.
580	EOPINNACRINUS																																							EOPINNACRINUS pinnulatus Brower and Veinus,1982
581	EPERISOCRINUS																											0.6475												Delocrinus missouriensis Miller and Gurley, 1890.
582	EPIPETSCHORACRINUS																														13.6789	13.6789	13.6789	13.6789						EPIPETSCHORACRINUS borealisYakovlev in Yakovlev and Ivanov, 1956.
583	ERATOCRINUS																							5.5585	5.5585															Zeacrinus elegans Hall, 1858.
584	ESTHONOCRINUS					34.7903																																		ESTHONOCRINUS laevior Jaekel, 1918
585	ETHELOCRINUS																									33.4091	33.4091	33.4091	33.4091	33.4091										Eupachycrinus magister Miller and Gurley, 1890.
586	EUERISOCRINUS																										10.1777	10.1777	10.1777	10.1777										EUERISOCRINUS waysidensis Strimple, 1939.
587	Eumhacrinus																						0.6217																	Eumhacrinus tribrachiatus Webster and Waters, 2009.
588	Exocrinus																										0.8903	0.8903	0.8903	0.8903	0.8903									Exocrinus multirami Strimple, 1949.
589	EXORIOCRINUS																										0.3728	0.3728	0.3728	0.3728										Poteriocrinus lasallensis Worthen, 1875.
590	Exterocrinus																										32.6287													Perimestocrinus pumilis Moore and Plummer, 1938.
591	Follicrinus																		10.0419	10.0419																				Follicrinus arebei
592	Fragucrinus								0.6681	0.6681	0.6681																													Fragucrinus bothros Ausich and Copper,2010
593	FRESNEDACRINUS				0.0042																																			FRESNEDACRINUS ibericus Ausich, Gil Cid, and Alonso, 2002.
594	GALATEACRINUS																											2.4782	2.4782	2.4782	2.4782	2.4782	2.4782							GALATEACRINUS stevensi Moore, 1940.
595	Gasterocoma																		4.9125	4.9125	4.9125																			Gasterocoma antiqua
596	Gastrocrinus																		0.0487																					Gastrocrinus giganteus
597	Glamorganocrinus																							0.3818																Ophiurocrinus gowerensis Wright, 1960.
598	Goniocrinus																					0.0205902	0.0205902	0.0205902	0.0205902															Goniocrinus sculptilis
599	Gothocrinus											0.5181	0.5181																											Gothocrinus gracilis Bather, 1893.
600	GRABAUICRINUS																						4.3748																	Decadocrinus” xinjiangensis Lane,Waters, and Maples, 1997.
601	GRAFFHAMICRINUS																											1.5543	1.5543	1.5543	1.5543	1.5543	1.5543							GRAFFHAMICRINUS acutus Strimple, 1961.
602	GRENPRISIA					0.9218	0.9218																																	Ottawacrinus billingsi Springer, 1911.
603	Guilinocrinus																							1.4324																Guilinocrinus bellus Chen, Wei, and Dai, 1997.
604	HAERETOCRINUS																											3.2736	3.2736	3.2736										HAERETOCRINUS missouriensis Moore and Plummer, 1940.
605	HEBOHENOCRINUS																									2.4736														HEBOHENOCRINUS quasipatellus Webster et al., 2004.
606	Hemiindocrinus																																6.1167							Hemiindocrinus fredericksi Yakovlev, 1926.
607	HEMIMOLLOCRINUS																																7.6391							HEMIMOLLOCRINUS uralensis Yakovlev, 1930.
608	Holmesocrinus																1.3625																							Holmesocrinus enidae Jell, 1999.
609	HUQFICRINUS																																							Huqficrinus biserialis Webster,Angiolini, and Tintori, 2009.
610	Hydriocrinus																									0.3208	0.3208	0.3208	0.3208	0.3208										Hydriocrinus pusillus Trautschold, 1867.
611	Imitatocrinus																		0.1127																					Imitatocrinus gracilior
612	Indocrinus																																1.8724							Indocrinus elegans Wanner, 1916.
613	Iteacrinus																					0.212175																		Iteacrinus flagellum
614	Jahnocrinus																				0.0889																			Jahnocrinus minutus
615	Kopficrinus																		1.5244																					Kopficrinus pustuliferus
616	Kophinocrinus																				2.4661																			Kophinocrinus spiniferus
617	Lageniocrinus																								0.197977	0.197977	0.197977	0.197977	0.197977	0.197977	0.197977	0.197977	0.197977							Lageniocrinus seminulum
618	Lampadosocrinus																							0.000128868	0.000128868	0.000128868	0.000128868	0.000128868	0.000128868	0.000128868	0.000128868	0.000128868								Dichostreblocrinus minutus
619	Lasanocrinus																										1.2886	1.2886												Hydreionocrinus daileyi Strimple,1940
620	Lasiocrinus																																							Lasiocrinus daileyi
621	Laudonocrinus																											1.4684	1.4684	1.4684										Hydreionocrinus subsinuatus Miller and Gurley, 1894.
622	Laurucrinus								0.0593	0.0593	0.0593																													Laurucrinus sandtopensis Ausich and Copper, 2010.
623	Lecythocrinus																			0.6217	0.6217																			Lecythocrinus briareus
624	Lekobikocrinus																										5.5525													Paragassizocrinus calyculoides Lane, 1964
625	Lopadiocrinus																														1.6413	1.6413	1.6413	1.6413	1.6413	1.6413	1.6413	1.6413	1.6413	Lopadiocrinus granulatus Wanner, 1916.
626	Malaiocrinus																											4.5734	4.5734	4.5734	4.5734	4.5734	4.5734	4.5734	4.5734	4.5734	4.5734	4.5734	4.5734	Zeacrinus? sundaicus Wanner, 1916.
627	Marathonocrinus																										11.4595	11.4595												Marathonocrinus bakeri Moore and Plummer,1940
628	Mastigocrinus											0.161	0.161	0.161	0.161																									Cyathocrinus aboreus Salter, 1873.
629	Mathericrinus																										4.553													Cromyocrinus grandis Mather, 1915.
630	Melbacrinus																								1.0154															Melbacrinus americanus Strimple, 1939.
631	Menpidocrinus																							0.5489																Poteriocrinus latifrons Austin and Austin, 1847.
632	Merocrinus					0.5221	0.5221																																	Merocrinus typus Walcott, 1883.
633	Metacromyocrinus																										17.1056	17.1056												Metacromyocrinus holdenvillensis Strimple, 1961.
634	Metaffinocrinus																										7.832	7.832												Plaxocrinus perundatus Moore and Plummer,1940.
635	Metaindocrinus																																			11.7114				Metaindocrinus cooperi Strimple, 1966.
636	METAPERIMESTOCRINUS																											17.1057	17.1057											METAPERIMESTOCRINUS spiniferus Strimple, 1961.
637	METUTHAROCRINUS																										2.3757													METUTHAROCRINUS cockei Moore and Strimple, 1973
638	MIATSHKOVOCRINUS																											2.6832	2.6832											Dicromyocrinus trautscholdi Yakovlev and Ivanov, 1956.
639	MICROCARACRINUS																										15.1077	15.1077												MICROCARACRINUS delicatus Strimple and Watkins, 1969.
640	Mictocrinus																		2.2194	2.2194	2.2194																			Mictocrinus robustus
641	Minilyacrinus																																2.1574							Minilyacrinus williamburyensis Webster and Jell,1992
642	MISSOURICRINUS																							1.2185																MISSOURICRINUS admonitus S. A. Miller, 1891.
643	Moapacrinus																										16.7292	16.7292	16.7292	16.7292	16.7292									Moapacrinus rotundatus Lane and Webster, 1966.
644	Mollocrinus																														11.4038	11.4038	11.4038	11.4038	11.4038	11.4038	11.4038	11.4038	11.4038	Mollocrinus poculum Wanner, 1916.
645	Monaldicrinus																																							Monaldicrinus johni
646	Mooreocrinus																									5.3857														Cromyocrinus geminatus Trautschold, 1879.
647	MOROCCOCRINUS																						2.198																	Moroccocrinus ebbighauseni Webster, Becker, and Maples, 2005.
648	MORROWCRINUS																										16.0366													MORROWCRINUS fosteri Moore and Plummer, 1938.
649	MOSCOVICRINUS																														6.0928									Poteriocrinus multiplex Trautschold, 1867.
650	Mrakibocrinus																																							Mrakibocrinus brockwinkeli Webster, Becker, and Maples, 2005.
651	Myosocrinus								4.5831	4.5831	4.5831																													Myosocrinus chicottensis Ausich and Copper, 2010.
652	Myrtillocrinus																		0.7793	0.7793	0.7793																			Myrtillocrinus americanus
653	Nacocrinus																											2.0881												Nacocrinus elliotti Webster and Olson, 1998.
654	Nanocrinus																			2.7846	2.7846																			Nanocrinus paradoxus
655	Nassoviocrinus																		0.6877	0.6877	0.6877																			Heterocrinus pachydactylus
656	Neocatacrinus																												2.0309											Paradelocrinus protensus Moore and Plummer, 1940.
657	Neoprotencrinus																											1.5034	1.5034											Paradelocrinus subplanus Moore and Plummer, 1940.
658	Neozeacrinus																																4.553							Neozeacrinus peramplus Wanner, 1937.
659	Notiocrinus																														0.4662	0.4662	0.4662	0.4662	0.4662	0.4662	0.4662	0.4662	0.4662	Notiocrinus West Timoricus Wanner, 1924.
660	Nuxocrinus																		1.6529	1.6529	1.6529																			Nuxocrinus crassus
661	Ornatuscrinites																			10.8725																				Ornatuscrinites pruemiensis Hauser 2007.
662	Othozecrinus																		15.7224																					Othozecrinus royi
663	Pagecrinus																					0.0253585																		Pagecrinus gracilis
664	Palmerocrinus																										1.3816	1.3816												Palmerocrinus comptus Knapp, 1969.
665	Parabotryocrinus																					0.206521																		Parabotryocrinus tschudovensis
666	PARAGASSIZOCRINUS																										4.1448	4.1448												Agassizocrinus tarri Strimple, 1938.
667	PARAGRAPHIOCRINUS																														3.5837	3.5837	3.5837	3.5837	3.5837	3.5837	3.5837	3.5837	3.5837	Graphiocrinus exornatus Wanner, 1916.
668	Parapernerocrinus																		67.5406																					Parapernerocrinus sibiricus
669	Paraplasocrinus																														1.5543	1.5543	1.5543	1.5543	1.5543	1.5543	1.5543	1.5543	1.5543	Cibolocrinus transitorius Wanner, 1916.
670	PARATIMOROCIDARIS																																6.2643							PARATIMOROCIDARIS problematicus Arendt, 1981.
671	PARASCYTALOCRINUS																								1.8983															Scytalocrinus validus Wachsmuth and Springer, 1897,
672	PARASTACHYOCRINUS																														3.7911	3.7911	3.7911	3.7911	3.7911	3.7911	3.7911	3.7911	3.7911	Erisocrinus malaianus Wanner, 1924.
673	PARAZEACRINITES																							1.5107	1.5107															Zeacrinites konincki Bather, 1912.
674	PARETHELOCRINUS																										3.0465	3.0465												PARETHELOCRINUS ellipticus Strimple, 1961.
675	Parindocrinus																														6.8393	6.8393	6.8393	6.8393	6.8393	6.8393	6.8393	6.8393	6.8393	Parindocrinus oyensi Wanner, 1937.
676	Parisangulocrinus																		0.0486																					Poteriocrinus zeaeformis Schultze, 1866.
677	Parisocrinus																					0.0677141	0.0677141	0.0677141																Poteriocrinites perplexus
678	PARSPANIOCRINUS																																7.1713							PARSPANIOCRINUS beinerti Strimple, 1971.
679	PARULOCRINUS																											1.6445	1.6445	1.6445	1.6445	1.6445	1.6445							Ulocrinus blairi Miller and Gurley,1894
680	Pegocrinus																											1.1584												Poteriocrinus bijugis Trautschold, 1867.
681	Pellecrinus																							5.07236	5.07236															Cyathocrinus hexadactylus
682	PENTARAMICRINUS																								4.5734	4.5734														Cromyocrinus gracilis Wetherby,1880.
683	Perimestocrinus																										1.5158	1.5158	1.5158	1.5158	1.5158	1.5158	1.5158							Hydreionocrinus noduliferus Miller and Gurley, 1894.
684	PERMIOCRINUS																														7.6399	7.6399	7.6399	7.6399	7.6399	7.6399	7.6399	7.6399	7.6399	PERMIOCRINUS immaturus Wanner, 1949.
685	PETALAMBICRINUS																																							PETALAMBICRINUS craddocki Strimple, 1976.
686	PETSCHORACRINUS																																1.8563							PETSCHORACRINUS variabilis Yakovlev, 1928.
687	PHACELOCRINUS																							0.8362																Poteriocrinus wetherbyi Miller, 1879.
688	Pirasocrinus																											44.4678												Pirasocrinus scotti Moore and Plummer, 1940.
689	Platyfundocrinus																																							Platyfundocrinus typus Knapp, 1969.
690	PLUMMERICRINUS																									3.7911	3.7911	3.7911	3.7911	3.7911	3.7911	3.7911	3.7911							Pachylocrinus mcguirei Moore, 1939.
691	Polusocrinus																																4.4905							Polusocrinus avanti Strimple, 1951.
692	Polycrinus						0.0477																																	Polycrinus ramulatus Jaekel, 1918.
693	Polygonocrinus																											51.2962	51.2962											Polygonocrinus multiextensus Strimple, 1961.
694	PRAECUPULOCRINUS					1.2638	1.2638																																	Dendrocrinus conjugans Billings, 1857,
695	PRININOCRINUS																							0.348																PRININOCRINUS robustus Goldring, 1938.
696	PROAMPELOCRINUS																																							PROAMPELOCRINUS himalayaensis Gupta and Webster, 1974.
697	Probolocrinus																														10.7411	10.7411	10.7411	10.7411	10.7411	10.7411	10.7411	10.7411	10.7411	Probolocrinus permicus Wanner, 1937.
698	Probletocrinus																												16.3732											Probletocrinus curtus Strimple and Moore, 1971.
699	PROCTOTHYLACOCRINUS																				0.1165																			PROCTOTHYLACOCRINUS longus Kier, 1952.
700	Proindocrinus																																							Indocrinus piszowi Yakovlev, 1926.
701	PROPOTERIOCRINUS																		0.161																					PROPOTERIOCRINUS follmanni Schmidt, 1942.
702	Psilocrinus																											0.7771												Plaxocrinus omphaloides Moore and Plummer, 1940.
703	Pskovicrinus																					2.8586																		Pskovicrinus sofronizkyi
704	PUMILINDOCRINUS																																							Indocrinus pumilus Wanner, 1931.
705	Pyrenocrinus																		0.1989	0.1989	0.1989																			Pyrenocrinus berryorum
706	Pyndaxocrinus																													0.8289										Delocrinus separatus Strimple, 1949.
707	Quantoxocrinus																				0.0672893	0.0672893	0.0672893																	Quantoxocrinus ussheri
708	QUINTUPLEXACRINUS						0.1468																																	Dendrocrinus oswegoensis Meek and Worthen, 1868,
709	Ramseyocrinus		0.1357	0.1357	0.1357																																			Dendrocrinus cambriensis Hicks, 1873.
710	Retusocrinus																											0.9066												Plaxocrinus lobatus Moore and Plummer, 1940.
711	Rhadinocrinus																		0.1195	0.1195	0.1195																			Rhadinocrinus nanus
712	Rimosindocrinus																														3.4847	3.4847	3.4847	3.4847	3.4847	3.4847	3.4847	3.4847	3.4847	Indocrinus rimosus Wanner, 1916.
713	Rutkowskicrinus																				5.277																			Rutkowskicrinus patriciae
714	Saccosompsis																								0.217961															Cyathocrinus insperatus
715	Sacrinus																					24.4669	24.4669																	Sacrinus gamkaensis
716	SCHEDEXOCRINUS																											107.282												SCHEDEXOCRINUS gibberellus Strimple, 1961.
717	Schmidtocrinus																																							Schmidtocrinus winterfeldi
718	Schultzicrinus																		4.4318																					Schultzicrinus typus
719	SCIADIOCRINUS																																							Zeacrinus (Hydreionocrinus) acanthophorus Meek and Worthen, 1870.
720	Scoliocrinus																			6.5186	6.5186																			Scoliocrinus eremita
721	SELLARDSICRINUS																											2.1382												SELLARDSICRINUS marrsae Moore and Plummer,1940
722	Separocrinus																													38.4879	38.4879	38.4879	38.4879							Plaxocrinus praevalens Moore, 1939.
723	Shintocrinus																2.4637																							Shintocrinus cometensis Jell, 1999.
724	Simocrinus																													1.5543										Plaxocrinus modestus Moore, 1939.
725	Sinocrinus																										20.5176	20.5176												Sinocrinus microgranulosus Tien, 1924.
726	Situlacrinus																		2.2456																					Situlacrinus costatus
727	SNOWYCRINUS																								6.3726															SNOWYCRINUS stonehouseensis Webster and Waters, 2005.
728	SOSTRONOCRINUS																						0.373																	SOSTRONOCRINUS superbus Strimple and McGinnis, 1969.
729	Spaniocrinus																																14.3256							Spaniocrinus validus Wanner, 1924.
730	Sphaerocrinus																			29.0992	29.0992																			Sphaerocrinus ornatus
731	SPHENISCOCRINUS																																0.3728							SPHENISCOCRINUS spinosus Wanner, 1937.
732	Stachyocrinus																															0.7162								Stachyocrinus zea Wanner, 1916.
733	Staphylocrinus																									81.5662														Staphylocrinus bulgeri Burdick and Strimple,1969.
734	Stellarocrinus																											0.5968	0.5968	0.5968										Cyathocrinus stillativus White, 1880.
735	Stenopecrinus																											2.1382	2.1382	2.1382	2.1382	2.1382	2.1382							Perimestocrinus planus Strimple, 1952.
736	Streblocrinus																				1.083																			Streblocrinus brachiatus
737	STEWBRECRINUS																2.4629																							Stewbrecrinus terryi Jell, 1999.
738	STIBAROCRINUS									0.5372																														Calceocrinus centervillensis Foerste, 1936.
739	STRONGYLOCRINUS																																14.3222							STRONGYLOCRINUS molengraffi Wanner, 1916.
740	STUARTWELLERCRINUS																														1.6345	1.6345	1.6345	1.6345	1.6345	1.6345	1.6345	1.6345	1.6345	Cibolocrinus turbinatus Weller, 1909.
741	SUBARRECTOCRINUS																													32.6265	32.6265	32.6265	32.6265							Delocrinus perexcavatus Moore and Plummer, 1940.
742	SUBLOBALOCRINUS																												0.7771	0.7771										Paradelocrinus iolaensis Strimple, 1949.
743	Sundacrinus																																10.2588							Sundacrinus granulatus Wanner, 1916.
744	Sycocrinites																								0.452839															Sycocrinites anapeptamenus
745	SYNARMOCRINUS																										1.0154	1.0154												SYNARMOCRINUS brachiatus Lane, 1964.
746	SYNYPHOCRINUS																																9.8065							SYNYPHOCRINUS cornutus Trautschold, 1867.
747	Tapinocrinus																														1.119	1.119	1.119	1.119	1.119	1.119	1.119	1.119	1.119	Tapinocrinus macurdai Webster, 1987.
748	Tarachiocrinus																										2.2622	2.2622	2.2622											Ataxiacrinus multiramus Strimple, 1961.
749	TERPNOCRINUS																												2.0881	2.0881										TERPNOCRINUS ocoyaensis Strimple and Moore,1971.
750	TETRABRACHIOCRINUS																																			3.6267				TETRABRACHIOCRINUS fabianii Yakovlev, 1934.
751	TETRAGONOCRINUS																																							Goniaster pygmaeus Eichwald, 1860.
752	Tetrapleurocrinus																			10.677	10.677																			Tetrapleurocrinus eifelensis
753	Texacrinus																																0.7073	0.7073	0.7073	0.7073	0.7073	0.7073		Texacrinus gracilis Moore and Plummer, 1940.
754	Thenarocrinus												3.0542																											Thenarocrinus callipygus Bather, 1890
755	TIMORECHINUS																														16.237	16.237	16.237	16.237	16.237	16.237	16.237	16.237	16.237	TIMORECHINUS mirabilis Wanner, 1911.
756	TIMOROCIDARIS																																							TIMOROCIDARIS sphaeracantha Wanner, 1920.
757	Treocrinus																		0.0045																					Treocrinus ericius
758	Zygiosocrinus																							0.012433																Zygiosocrinus typicus
759	Zygotocrinus																							0.133269																Zygotocrinus fragilis
760	Abrotocrinus																							3.53783	3.53783															Abrotocrinus cymosus
761	Acylocrinus																							0.32776	0.32776															Acylocrinus tumidus
762	Adiakritocrinus																							0.0200294																Adiakritocrinus oviatti
763	Adinocrinus																								18.1652															Zeacrinus nodosus
764	Aenigmocrinus																								0.0120639															Poteriocrinus anomalus
765	Agassizocrinus																								3.45777	3.45777														Agassizocrinus conicus
766	Amabilicrinus																						0.404889	0.404889																Amabilicrinus iranensis
767	Amadeusicrinus																						0.0642232																	Pachylocrinus subpentagonalis
768	Ampelocrinus																								0.358024	0.358024														Ampelocrinus bernhardinae
769	Anartiocrinus																								1.37221	1.37221														Anartiocrinus lyoni
770	Anemetocrinus																								0.941897															Anemetocrinus biserialis
771	Aphelecrinus																						0.171668	0.171668	0.171668	0.171668														Aphelecrinus elegans
772	Apokryphocrinus																							0.0391424																Apokryphocrinus wellsvillensis
773	Armenocrinus																								0.897176															Armenocrinus watersi
774	Ascetocrinus																							0.169114																Scaphiocrinus rusticellus
775	Aulocrinus																								2.413															Aulocrinus agassizi
776	Blothrocrinus																						4.89128	4.89128																Poteriocrinus jesupi
777	Bollandocrinus																							4.58009	4.58009															Poteriocrinus conicus
778	Borucrinus																							0.0375224	0.0375224															Dinotocrinus eirensis
779	Bridgerocrinus																						0.0198123	0.0198123																Bridgerocrinus fairyensis
780	Bronaughocrinus																								7.97653	7.97653														Bronaughocrinus figuratus
781	Bufalocrinus																						0.0890412																	Catactocrinus? torus
782	Bursacrinus																							2.04846																Bursacrinus wachsmuthi
783	Catactocrinus																					0.023858	0.023858																	Catactocrinus leptodactylus
784	Cercidocrinus																							2.70239																Poteriocrinus bursaeformis
785	Charientocrinus																					0.12693																		Charientocrinus ithacensis
786	Coeliocrinus																							0.159951																Poteriocrinus dilatatus
787	Corematocrinus																					0.197129																		Corematocrinus plumosus
788	Corythocrinus																								0.878661															Corythocrinus romingeri
789	Cosmetocrinus																						0.773105	0.773105	0.773105	0.773105														Cosmetocrinus gracilis
790	Cromyocrinus																								4.29012	4.29012	4.29012	4.29012												Cromyocrinus simplex
791	Culmicrinus																							0.155585	0.155585	0.155585														Poteriocrinus regularis
792	Cupressocrinites																				4.54365	4.54365	4.54365																	Cupressocrinites crassus
793	Cydrocrinus																							6.04693	6.04693															Poteriocrinus coxanus
794	Cymbiocrinus																								0.22446	0.22446	0.22446													Cymbiocrinus romingeri
795	Dasciocrinus																								0.430053	0.430053														Cyathocrinus florialis
796	Decadocrinus																					0.573377	0.573377	0.573377	0.573377															Poteriocrinus scalaris
797	Delocrinus																								2.18865	2.18865	2.18865	2.18865	2.18865	2.18865	2.18865	2.18865	2.18865							Poteriocrinus hemisphericus
798	Denariocrinus																		0.5153																					Denariocrinus ferula
799	Derbiocrinus																								6.71662															Derbiocrinus diversus
800	Derorhethocrinus																							0.0397731																Derorhethocrinus elongatus
801	Dinotocrinus																								0.297024															Dinotocrinus compactus
802	Eratocrinus																							2.03578	2.03578															Zeacrinus elegans
803	Eupachycrinus																								3.73712	3.73712														Graphiocrinus quatuordecimbrachialis
804	Exaetocrinus																								0.660665															Stuartwellercrinus argentinei
805	Exochocrinus																								6.62778	6.62778														Eupachycrinus tumulosus
806	Fifeocrinus																								11.1499	11.1499														Pachylocrinus tielensis
807	Forthocrinus																								1.74141															Forthocrinus lepidus
808	Gaelicrinus																							0.137865																Poteriocrinus rostratus
809	Gelasinocrinus																							0.274496																Gelasinocrinus revimentus
810	Gilmocrinus																							0.331052	0.331052															Gilmocrinus iowensis
811	Glossocrinus																					0.0123731	0.0123731																	Glossocrinus naplesensis
812	Goleocrinus																								1.80292	1.80292	1.80292	1.80292												Goleocrinus masonensis
813	Graphiocrinus																							0.085072	0.085072	0.085072	0.085072	0.085072	0.085072	0.085072	0.085072	0.085072	0.085072	0.085072	0.085072	0.085072				Graphiocrinus encrinoides
814	Grabauicrinus																						0.273968																	"Decadocrinus" xinjiangensis
815	Gulinocrinus																																							Gulinocrinus bellus
816	Hallocrinus																					1.56425																		Cyathocrinus ornatissimus
817	Harmostocrinus																								0.3594	0.3594														Harmostocrinus jonesi
818	Heliosocrinus																								11.1285	11.1285	11.1285													Heliosocrinus aftonensis
819	Histocrinus																							1.26953	1.26953															Poteriocrinus (Scytalocrinus) grandis
820	Holcocrinus																						0.68745	0.68745																Graphiocrinus longicirrifer
821	Hosieocrinus																								0.81353															Tribrachiocrinus caledonicus
822	Hutkocrinus																							0.0712074																Hutkocrinus kermanensis
823	Hydreionocrinus																								1.54053	1.54053														Hydreionocrinus woodianus
824	Hylodecrinus																								3.13449															Hylodecrinus sculptus
825	Hypselocrinus																						1.37531	1.37531	1.37531	1.37531														Poteriocrinus hoveyi
826	Idosocrinus																								0.762205															Idosocrinus bispinosus
827	Julieticrinus																						0.281449																	Julieticrinus romeo
828	Lanecrinus																							0.212853	0.212853	0.212853	0.212853	0.212853												Scaphiocrinus depressus
829	Lebetocrinus																							8.46109	8.46109															Lebetocrinus grandis
830	Lekocrinus																								0.534141															Scaphiocrinus divaricatus
831	Linobrachiocrinus																					0.304789																		Linocrinus kindlei
832	Linocrinus																							0.146312	0.146312	0.146312														Linocrinus wachsmuthi
833	Liparocrinus																						0.0533336																	Liparocrinus batheri
834	Logocrinus																				0.211483	0.211483	0.211483	0.211483																Logocrinus geniculatus
835	Lophocrinus																								0.194747															Lophocrinus speciosus
836	Lorocrinus																							0.489106																Lorocrinus zanguensis
837	Maevecrinus																							1.49561																Maevecrinus bothros
838	Mantikosocrinus																								0.814755	0.814755														Mantikosocrinus castus
839	Maragnicrinus																						4.27735																	Maragnicrinus portlandicus
840	Meniscocrinus																								5.06335															Meniscocrinus magnitubus
841	Metabolocrinus					1.3816																																		Metabolocrinus rossicus Jaekel, 1902.
842	Nactocrinus																							0.211155																Nactocrinus nitidus
843	Nudalocrinus																							3.11357																Culmicrinus jeffersonensis
844	Ophiurocrinus																							1.73844	1.73844	1.73844	1.73844	1.73844												Poteriocrinus originarius
845	Pachylocrinus																						0.475388	0.475388	0.475388	0.475388														Scaphiocrinus aequalis
846	Paracosmetocrinus																							0.138892																Paracosmetocrinus straki
847	Parascytalocrinus																								0.95616															Scytalocrinus validus
848	Parazeacrinites																								4.18842															Zeacrinus konincki
849	Pedinocrinus																								5.21047															Pachylocrinus clavatus
850	Pelecocrinus																							9.40828	9.40828	9.40828														Pelecocrinus insignis
851	Pentaramicrinus																								0.40772	0.40772														Cromyocrinus gracilis
852	Pentececrinus																						8.75886e-05																	Pentececrinus parvus
853	Phacelocrinus																							0.832844	0.832844	0.832844	0.832844													Poteriocrinus wetherbyi
854	Phanocrinus																								1.37666	1.37666														Zeacrinus formosus
855	Plaxocrinus																								1.12374	1.12374	1.12374	1.12374	1.12374	1.12374	1.12374	1.12374								Hydreionocrinus crassidiscus
856	Poteriocrinites																						5.28147	5.28147	5.28147															Poteriocrinites crassus
857	Prininocrinus																					0.217961	0.217961	0.217961																Prininocrinus robustus
858	Proampelocrinus																							0.0566366																Proampelocrinus himalayaensis
859	Proctothylacocrinus																				0.5637																			Proctothylacocrinus esseri
860	Propoteriocrinus																		0.2144																					Propoteriocrinus scopae
861	QUANTOXOCRINUS																						1.8762																	QUANTOXOCRINUS ussheri Webby, 1965.
862	Ramulocrinus																							0.084763	0.084763	0.084763														Ramulocrinus nigelensis
863	Rhabdocrinus																								9.63627	9.63627														Poteriocrinus scotocarbonarius
864	Rhenocrinus																		0.1368																					Rhenocrinus ramosissimus
865	Rhopocrinus																								1.64043	1.64043														Rhopocrinus spinosus
866	Sarocrinus																								0.369514															Sarocrinus nitidus
867	Scammatocrinus																								2.0724	2.0724														Scammatocrinus delicatus
868	Scotiacrinus																								7.63407	7.63407														Pachylocrinus tyriensis
869	Scytalocrinus																						0.659804	0.659804	0.659804															Scaphiocrinus robustus
870	Snowycrinus																								0.117207															Snowycrinus stonehouseensis
871	Sostronocrinus																						0.121326	0.121326																Sostronocrinus superbus
872	Springericrinus																							21.0803	21.0803															Poteriocrinus magniventrus
873	Stinocrinus																								1.27671															Stinocrinus granulosus
874	Tarassocrinus																						0.0400894																	Tarassocrinus synchlydus
875	Telikosocrinus																									26.6071														Telikosocrinus caespes
876	Tholocrinus																								0.766307	0.766307														Hydreionocrinus spinosus
877	TRAUTSCHOLDICRINUS																											2.0881												TRAUTSCHOLDICRINUS miloradowitschi Yakovlev, 1939.
878	TRICERACRINUS																																7.0473							TRICERACRINUS moorei Bramlette, 1943.
879	Trimerocrinus																																2.1889							Trimerocrinus pumilus Wanner, 1916.
880	Tubulusocrinus																								0.902															Ulocrinus doliolus Wright, 1936.
881	Tundracrinus																																1.3267							Tundracrinus polaris Yakovlev, 1928.
882	Tyrieocrinus																								2.57108	2.57108														Tyrieocrinus laxus
883	Ulocrinus																								1.1984															Ulocrinus buttsi Miller and Gurley, 1890.
884	Ulrichicrinus																								13.6795	13.6795	13.6795	13.6795												Ulrichicrinus oklahoma
885	Ureocrinus																								0.986383	0.986383														Poteriocrinus bockschii
886	UTHAROCRINUS																										1.3915													Delocrinus pentanodus Mather, 1915.
887	VERTIGOCRINUS																											15.9728	15.9728	15.9728										Perimestocrinus subtilus Moore, 1939.
888	WETHERBYOCRINUS																									0.6375														Poteriocrinus pulaskiensis Miller and Gurley, 1896.
889	Woodocrinus																								0.6661	0.6661														Woodocrinus macrodactylus
890	Worthenocrinus																								1.42727															Worthenocrinus patenus
891	YAKOVLEVICRINUS																																14.0946							YAKOVLEVICRINUS subglobosus Arendt, 1981.
892	YUNNANOCRINUS																																							YUNNANOCRINUS cyathomorphus Chen and Yao, 1993.
893	Zangucrinus																							12.56																Zangucrinus abadensis Webster et al., 2003.
894	Zeacrinites																								2.7498	2.7498														Zeacrinites magnoliaeformis
895	Zeusocrinus																									2.5297														Zeusocrinus foveatus
896	Zostocrinus																				1.1935																			Zostocrinus ornatus
	Or. Taxocrinida
897	Enascocrinus																								2.88792															Talanterocrinus redesdalensis
898	EUONYCHOCRINUS																						1.4324																	EUONYCHOCRINUS dubius Strimple, 1940.
899	Eutaxocrinus																			0.221199	0.221199	0.221199	0.221199	0.221199																Taxocrinus affinis
900	Gnorimocrinus						4.6945																																	Taxocrinus expansus Angelin, 1878.
901	GOLDFUSSICRINITES																																							GOLDFUSSICRINITES wachsmuthi Hauser, 1999.
902	HAERETICOTAXOCRINUS													0.348	0.348																									HAERETICOTAXOCRINUS asper Franzen, 1982.
903	Ladacrinus								0.8852	0.8852	0.8852																													Ladacrinus asynaptos Ausich and Copper, 2010.
904	Meristocrinus																		0.553871	0.553871	0.553871	0.553871	0.553871	0.553871																Taxocrinus (Gnorimocrinus) loveni
905	Onychocrinus																							24.5446	24.5446	24.5446														Onychocrinus exsculptus
906	Parichthyocrinus																							0.482603	0.482603															Ichthyocrinus nobilis
907	PEPITAXOCRINUS													2.0881																										Protaxocrinus svobodai Bouska, 1956.
908	Protaxocrinus					2.4736	2.4736	2.4736																																Taxocrinus ovalis Angelin, 1878.
909	Quadritaxocrinus																4.5892																							Quadritaxocrinus websteri Jell, 1999.
910	Synerocrinus																									8.2896	8.2896	8.2896												Forbesiocrinus incurvus Trautschold, 1867.
911	Taxocrinus																			1.5132	1.5132	1.5132	1.5132	1.5132	1.5132	1.5132														Cyathocrinus macrodactylus
	Or. Sagenocrinida
912	Aexitrophocrinus																								6.60488															Synerocrinus formosus
913	Ainacrinus																							0.210462	0.210462															Synerocrinus? smithi
914	Ammonicrinus																		4.2343	4.2343	4.2343																			Ammonicrinus wanneri
915	Amphicrinus																								17.3476	17.3476	17.3476	17.3476												Amphicrinus scoticus
916	Ancistrocrinus																														16.2331	16.2331	16.2331	16.2331	16.2331	16.2331	16.2331	16.2331	16.2331	Ancistrocrinus vermistriatus Wanner, 1924.
917	Ancoracrinus																							1.54184																Ancoracrinus typus
918	Anisocrinus											1.0694	1.0694	1.0694	1.0694																									Anisocrinus interradiatus Angelin, 1878.
919	Apodactylocrinus																					0.369771																		Apodactylocrinus keithi
920	Artichthyocrinus																								2.85448	2.85448	2.85448	2.85448	2.85448	2.85448	2.85448									Artichthyocrinus springeri
921	Asaphocrinus											0.7108	0.7108	0.7108	0.7108																									Asaphocrinus bassleri Springer, 1920.
922	Caldenocrinus																								6.27846															Caldenocrinus curtus
923	Capliocrinus																																							Capliocrinus frimbriatus Angelin, 1878.
924	Calycocrinus																																7.2164							Calycocrinus curvatus Wanner, 1916.
925	Cholocrinus											8.0364	8.0364																											Forbesiocrinus obesus Angelin, 1878.
926	Cibolocrinus																									7.2686	7.2686	7.2686	7.2686	7.2686	7.2686	7.2686	7.2686	7.2686	7.2686	7.2686				Cibolocrinus seminolensis Strimple, 1969.
927	Cleistocrinus											0.9843	0.9843																											Calpiocrinus humilis Angelin, 1878.
928	Clidochirus																		5.90197	5.90197	5.90197	5.90197	5.90197	5.90197	5.90197															Clidochirus pyrum
929	CRYPTANISOCRINUS										4.1762																													CRYPTANISOCRINUS kirbridensis Donovan, Doyle, and Harper, 1992, OD.
930	Dactylocrinus																					2.9095	2.9095	2.9095																Dimerocrinites oligoptilus
931	Dieuryocrinus																								10.7582															Euryocrinus duplex
932	Euryocrinus																					5.99686	5.99686	5.99686																Euryocrinus concavus
933	Forbesiocrinus																					49.0625	49.0625	49.0625	49.0625															Forbesiocrinus nobilis
934	Gaulocrinus																								18.8166															Stemmatocrinus trautscholdi
935	Geroldicrinus																			4.1762																				Lecanocrinus roemeri Schultze, 1867.
936	Homalocrinus												12.278																											Taxocrinus nanus Salter, 1873.
937	Hormocrinus								3.5811	3.5811	3.5811	3.5811	3.5811																											Centrocrinus tennesseensis Worthen, 1890.
938	ICTHYOCRINUS											2.6858	2.6858	2.6858	2.6858	2.6858	2.6858	2.6858																						ICTHYOCRINUS laevis Conrad, 1842.
939	Mespilocrinus																							0.651308	0.651308															Mespilocrinus forbesianus
940	Metichthyocrinus																							8.76767	8.76767															Ichthyocrinus burlingtonensis
941	NEVADACRINUS																																2.7844							NEVADACRINUS geniculatus Lane and Webster, 1966.
942	Nipterocrinus																							4.65468	4.65468															Nipterocrinus wachsmuthi
943	Synaptocrinus																					0.352386																		Forbesiocrinus nuntius
944	Tagenocrinus																				31.5514																			Tagenocrinus conradae
945	Wachsmuthicrinus																					2.5837	2.5837	2.5837	2.5837															Forbesiocrinus thiemei
946	KYPHOSOCRINUS									7.2825																														Kyphosocrinus tetreaulti Eckert and Brett 2001
947	Labrocrinus																						0.902																	Labrocrinus granulatus Webster and Waters, 2009.
948	Lecanocrinus									14.0946	14.0946	14.0946	14.0946	14.0946	14.0946	14.0946	14.0946	14.0946	14.0946																					Lecanocrinus macropetalus Hall, 1852.
949	Lecocrinus																					4.0619																		Pycnosaccus welleri Springer, 1920.
950	Lithocrinus											0.373	0.373																											Forbesiocrinus divaricatus Angelin, 1878.
951	Loxocrinus																														7.0473	7.0473	7.0473	7.0473	7.0473	7.0473	7.0473	7.0473	7.0473	Loxocrinus globulus Wanner, 1916.
952	Miracrinus																2.5369																							Miracrinus perdewi Bowsher, 1953.
953	MYSTICOCRINUS									1.044	1.044	1.044	1.044	1.044	1.044																									MYSTICOCRINUS wilsoni Springer, 1918.
954	Nummicrinus																14.2842																							Lecanocrinus brevis Strimple, 1952.
955	PALAEOHOLOPUS																														11.8346	11.8346	11.8346	11.8346	11.8346	11.8346	11.8346	11.8346	11.8346	PALAEOHOLOPUS pretiosus Wanner, 1916.
956	PARACLIDOCHIRUS																5.4624	5.4624	5.4624	5.4624	5.4624	5.4624	5.4624																	Clidochirus keyserensis Springer,1920.
957	PARAMPHICRINUS																										46.9822	46.9822	46.9822											Amphicrinus oklahomaensis Strimple, 1938.
958	PARANISOCRINUS													1.3647	1.3647																									Anisocrinus? irregularis Springer,1920.
959	PERMOBRACHYPUS																														12.1777	12.1777	12.1777	12.1777	12.1777	12.1777	12.1777	12.1777	12.1777	Brachypus adhaerens Wanner,1929.
960	Petrocrinus																														21.0408	21.0408	21.0408	21.0408	21.0408	21.0408	21.0408	21.0408	21.0408	Petrocrinus beyrichi Wanner, 1924.
961	Plagiocrinus																														0.6471	0.6471	0.6471	0.6471	0.6471	0.6471	0.6471	0.6471	0.6471	Plagiocrinus torynocrinoides Wanner, 1924.
962	PROANISOCRINUS																																							PROANISOCRINUS oswegoensis Miller and Gurley,1894
963	PROAPSIDOCRINUS																														14.0947	14.0947	14.0947	14.0947	14.0947	14.0947	14.0947	14.0947	14.0947	PROAPSIDOCRINUS permicus Wanner, 1924.
964	PROLIXOCRINUS												4.8752																											Prolixocrinus nodocaudis Eckert and Brett 2001
965	PROPHYLLOCRINUS																														13.6732	13.6732	13.6732	13.6732	13.6732	13.6732	13.6732	13.6732	13.6732	PROPHYLLOCRINUS dentatus Wanner, 1916.
966	Pycnosaccus									1.0077	1.0077	1.0077	1.0077	1.0077	1.0077	1.0077	1.0077																							Cyathocrinites scrobiculatus Hisinger, 1840.
967	RUMPHIOCRINUS																														1.2584	1.2584	1.2584	1.2584	1.2584	1.2584	1.2584	1.2584	1.2584	RUMPHIOCRINUS singularis Wanner, 1924.
968	Sagenocrinites											11.0057	11.0057																											Actinocrinites expansus Phillips in Murchinson, 1839.
969	SCAPANOCRINUS												6.2461																											Scapanocrinus muricatus Eckert and Brett, 2001.
970	Strobocrinus																																		32.6265	32.6265	32.6265			Strobocrinus brachiatus Lane, 1979.
971	SYNTOMOCRINUS																														9.3982	9.3982	9.3982	9.3982	9.3982	9.3982	9.3982	9.3982	9.3982	SYNTOMOCRINUS sundaicus Wanner, 1916.
972	Temnocrinus											3.5721	3.5721																											Cyathocrinites tuberculatus Miller, 1821.
973	TRAMPIDOCRINUS																																							TRAMPIDOCRINUS phiala Lane and Webster, 1966.
974	TRINALICRINUS																																			22.2344				TRINALICRINUS tunisiensis Lane, 1979.
975	Zenocrinus																										2.7841													Zenocrinus zeus Moore and Strimple, 1973.
	Or. Cyathocrinida
976	Acariaiocrinus																														0.48	0.48	0.48	0.48	0.48	0.48	0.48	0.48	0.48	Acariaiocrinus clavulus Wanner, 1924.
977	Agostocrinus					4.1448																																		Agostocrinus xenus Kesling and Paul, 1971.
978	Allosycocrinus																														7.4606	7.4606	7.4606	7.4606	7.4606	7.4606	7.4606	7.4606	7.4606	Allosycocrinus pusillus Wanner, 1924.
979	AMPHERISTOCRINUS								0.902	0.902	0.902	0.902	0.902																											AMPHERISTOCRINUS typus Hall, 1879.
980	ANAGLYPTOCRINUS																																1.2872							ANAGLYPTOCRINUS willinki Webster and Jell, 1999.
981	ANARCHOCRINUS					1.4802	1.4802																																	ANARCHOCRINUS rossicus Jaekel, 1918.
982	ASYMMETROCRINUS																														1.3816	1.3816	1.3816	1.3816	1.3816	1.3816	1.3816	1.3816	1.3816	ASYMMETROCRINUS poteriocrinoides Wanner, 1937.
983	ATREMACRINUS																														1.727	1.727	1.727	1.727	1.727	1.727	1.727	1.727	1.727	ATREMACRINUS calyculus Wanner, 1929.
984	BACTROCRINITES								0.62172	0.62172	0.62172	0.62172	0.62172	0.62172	0.62172	0.62172	0.62172	0.62172	0.62172	0.62172	0.62172																			Poteriocrinus fusiformis Roemer, 1844.
985	BALEAROCRINUS																																							BALEAROCRINUS breimeri Bourrouilh and Termier, 1973.
986	BARYCRINUS																							44.6481	44.6481															Cyathocrinus spurius Hall,1858
987	Bolbocrinus																																16.3707							Bolbocrinus hieroglyphicus Wanner, 1916.
988	EKTEINOCRINUS																																1.392							EKTEINOCRINUS battleshipensis Webster and Lane, 2007.
989	Embryocrinus																																2.4054	2.4054	2.4054	2.4054				Embryocrinus hanieli Wanner, 1916.
990	ENALLOCRINUS											4.1448	4.1448																											Apiocrinites scriptus Hisinger, 1828.
991	EOINDOCRINUS																																28.2311							EOINDOCRINUS praerimosus Arendt, 1981.
992	EOPARISOCRINUS						0.0835																																	Parisocrinus siluricus Springer, 1926.
993	EOPETALOCRINUS																																							EOPETALOCRINUS sinensis Li, 1993.
994	Erincrinus																							0.7553																Graphiocrinus austini Wright, 1952.
995	Erisocrinus																								0.7162	0.7162	0.7162	0.7162	0.7162	0.7162	0.7162	0.7162	0.7162	0.7162	0.7162	0.7162				Erisocrinus typus Meek and Worthen, 1865.
996	EUPACHYCRINUS																								2.2284	2.2284														Graphiocrinus quatuordecembrachialis Lyon, 1857.
997	EUSPIROCRINUS						0.5181	0.5181	0.5181	0.5181	0.5181	0.5181	0.5181																											EUSPIROCRINUS spiralis Angelin, 1878.
998	Gissocrinus											8.7257	8.7257	8.7257	8.7257	8.7257	8.7257	8.7257	8.7257	8.7257													2.3598							Gissocrinus typus Bather, 1893.
999	Halocrinites																																							Halocrinites schlotheimi Steininger, 1831.
1000	HARRELLICRINUS																																0.8809							Strimplecrinus tuberculus Arendt, 1981.
1001	HEMISTREPTACRON																																0.4276							HEMISTREPTACRON abrachiatum Yakovlev, 1926.
1002	Hydroporocrinus																																1.7311							Hydroporocrinus obliquus Arendt, 1970.
1003	Hypocrinus																																1.5222							Hypocrinus schneideri Beyrich, 1862.
1004	Illemocrinus					2.4054																																		Illemocrinus amphiatus Eckert, 1987b.
1005	Kanabinocrinus								0.3315	0.3315	0.3315																													Kanabinocrinus thyaros Ausich, 1986.
1006	Koivocrinus																															4.2781								Koivocrinus elegans Arendt, 1996.
1007	KOOPTOONOCRINUS															8.3422																								KOOPTOONOCRINUS nutti Jell and Holloway, 1983.
1008	Kopriacrinus																										2.3987	2.3987	2.3987	2.3987										Kopriacrinus mckellari Webster and Jell, 1999
1009	Laccocrinus																														3.8197	3.8197	3.8197	3.8197	3.8197	3.8197	3.8197	3.8197	3.8197	Basleocrinus scrobiculatus Wanner, 1924.
1010	LECOBASICRINUS																											18.6515												LECOBASICRINUS kickapooensis Strimple and Watkins, 1969.
1011	LECYTHIOCRINUS																										1.0691	1.0691	1.0691	1.0691										LECYTHIOCRINUS olliculaeformis White, 1880.
1012	LEVICYATHOCRINITES												0.6251																											Cyathocrinus acinotubus Angelin, 1878.
1013	Manicrinus																																							Manicrinus hybocriniformis Frest and Strimple, 1978.
1014	Manocrinus																																							Manocrinus maldigitus Haude, 2004.
1015	Metasycocrinus																																						5.9966	Hypocrinus piriformis Rothpletz, 1892.
1016	Mixocrinus																																							Mixocrinus porosus Haude and Thomas, 1992.
1017	MONOBRACHIOCRINUS																																17.6844							MONOBRACHIOCRINUS ficiformis Wanner, 1916.
1018	Nebraskacrinus																														8.1853									Nebraskacrinus tourteloti Moore, 1939.
1019	NECOPINOCRINUS																																12.4833							Necopinocrinus tycherus Webster and Jell, 1999.
1020	NEERKOLOCRINUS																											1.2926												Neerkolocrinus typus Webster and Jell, 1999.
1021	NEOLAGENIOCRINUS																								1.6345	1.6345	1.6345	1.6345	1.6345	1.6345	1.6345	1.6345	1.6345							NEOLAGENIOCRINUS shichanensis Arendt, 1970.
1022	Nereocrinus																																2.7792							Nereocrinus antiquus Wanner, 1924.
1023	OCCIDUCRINUS																																5.1158							OCCIDUCRINUS australis Webster, 1990.
1024	Okacrinus																																							Okacrinus nodosus Arendt, 2002
1025	OLIGOBRACHYOCRINUS																																0.5734							OLIGOBRACHYOCRINUS bifidus Arendt, 1981.
1026	Omanicrinus																																							Omanicrinus secundus Jell and Willink, 1993.
1027	ONTARIOCRINUS																																							ONTARIOCRINUS deviatus Jaekel, 1918.
1028	Ottawacrinus						0.4973																																	Ottawacrinus typus Billings, 1887.
1029	Ovalocrinus																																							Ovalocrinus pyriformis Chen and Yao, 1993,
1030	OXYNOCRINUS																										7.6188													OXYNOCRINUS spicata Strimple and Watkins, 1969.
1031	Paianocrinus																									0.7517														Paianocrinus durus Strimple, 1951.
1032	Palaeocrinus				2.0881	2.0881	2.0881																																	Palaeocrinus striatus Billings, 1859.
1033	Parabarycrinus																																							Parabarycrinus complanatus Chen and Yao, 1993.
1034	PARABURSACRINUS																															14.0949	14.0949							Bursacrinus procerus Wanner, 1916.
1035	Paracromyocrinus																										3.0545	3.0545	3.0545	3.0545										Parulocrinus vetulus Lane, 1964.
1036	PARACYDONOCRINUS																																1.0691							PARACYDONOCRINUS diviensis Arendt, 1970.
1037	PARACYMBIOCRINUS																									9.0205														PARACYMBIOCRINUS ormandi Burdick and Strimple, 1973.
1038	PARADELOCRINUS																										1.2089	1.2089	1.2089	1.2089										PARADELOCRINUS aequabilis Moore and Plummer, 1938.
1039	PARAPERNEROCRINUS																																							PARAPERNEROCRINUS sibiricus Yakovlev, 1949.
1040	PARASTEPHANOCRINUS									1.392	1.392	1.392	1.392	1.392	1.392																									PARASTEPHANOCRINUS typus Springer, 1926.
1041	PARASYCOCRINUS																														5.0114	5.0114	5.0114	5.0114	5.0114	5.0114	5.0114	5.0114	5.0114	PARASYCOCRINUS fastigateplicatus Marez Oyens, 1940.
1042	PARATHETIDICRINUS																																							PARATHETIDICRINUS wanneri Arendt, 1996.
1043	Pernerocrinus																																							Pernerocrinus paradoxus Bouska, 1946.
1044	Petalocrinus								0.261	0.261	0.261	0.261	0.261	0.261	0.261																									Petalocrinus mirabilis Weller and Davidson, 1896
1045	Pilidiocrinus																														7.616	7.616	7.616	7.616	7.616	7.616	7.616	7.616	7.616	Pilidiocrinus permicus Wanner, 1937.
1046	PLEUROPTYX																																							Apiocrinites punctatus Hisinger,1828.
1047	PLICODENDROCRINUS						18.0411	18.0411	18.0411	18.0411	18.0411	18.0411	18.0411	18.0411	18.0411	18.0411	18.0411																							Dendrocrinus casei Meek, 1871.
1048	Porocrinus					8.5422	8.5422																																	Porocrinus conicus Billings, 1857.
1049	POTERIOCRINITES											8.0823	8.0823	8.0823	8.0823	8.0823	8.0823	8.0823	8.0823	8.0823	8.0823	8.0823	8.0823	8.0823	8.0823	8.0823	8.0823	8.0823	8.0823	8.0823	8.0823	8.0823	8.0823	8.0823	8.0823	8.0823				POTERIOCRINITES crassus Miller, 1821.
1050	PREMANICRINUS										0.0334																													PREMANICRINUS Ampheristocrinus dubius Weller, 1900.
1051	PROCUPRESSOCRINUS																			4.7747	4.7747																			Cupressocrinites gracilis Goldfuss, 1831
1052	Protencrinus																																2.6101							Protencrinus moscoviensis Jaekel, 1918.
1053	Quasicydonocrinus																						2.5372																	Quasicydonocrinus typicus Chen and Yao, 1993,
1054	Rhopalocrinus																			2.0296																				Taxocrinus gracilis Schultze, 1866.
1055	Robustocrinites																				5.3655																			Cupressocrinus scaber Schultze, 1866.
1056	ROEMEROCRINUS																																			1.392				ROEMEROCRINUS gracilis Wanner, 1916.
1057	RUGOSOCYATHOCRINITES												1.7618																											Cyathocrinites (*Rugosocyathocrinites) pauli Frest, 1977
1058	Salinocrinus								8.207	8.207	8.207																													Salinocrinus conus Ausich and Copper,2010.
1059	SCAMMATOCRINUS																																							SCAMMATOCRINUS delicatus Burdick and Strimple, 1983.
1060	SCOLIOCRINUS																			5.5585	5.5585																			Scoliocrinus eremita Jaekel, 1895.
1061	Sigambrocrinus																		0.2672	0.2672																				Sigambrocrinus laevis Schmidt, 1942.
1062	SINOPETALOCRINUS									6.139																														SINOPETALOCRINUS involutus Mu and Lin, 1987.
1063	STREBLOCRINUS																				0.0835																			STREBLOCRINUS brachiatus Koenig and Meyer, 1965.
1064	STREPTOCRINUS												0.552																											Ophiocrinus crotalurus Angelin, 1878.
1065	STREPTOSTOMOCRINUS																																							STREPTOSTOMOCRINUS caryophylloides Yakovlev, 1927.
1066	SYNDETOCRINUS																																							SYNDETOCRINUS dartae Kirk, 1933.
1067	Tenagocrinus																														1.835	1.835	1.835	1.835	1.835	1.835	1.835	1.835	1.835	Embryocrinus sulcatus Wanner, 1916.
1068	Thalamocrinus																		1.566																					Thalamocrinus ovatus Miller and Gurley, 1895.
1069	THYRIDOCRINUS									3.6541																														Lecythiocrinus problematicus Springer, 1926.
1070	Trapezocrinus																			0.179	0.179																			Trapezocrinus scheeri Haude, 2007
1071	TRIBOLOPORUS					4.5953																																		TRIBOLOPORUS cryptoplicatus Kesling and Paul, 1968.
1072	VADAROCRINUS																																							VADAROCRINUS vassa Prokop, 1983.
1073	VASOCRINUS																		1.8632																					VASOCRINUS valens Lyon, 1857.
	Or.Ampelocrinida
1074	Adacrinus																										3.0065													Oklahomacrinus loeblichi Moore, 1939.
1075	Allosocrinus																										13.6783	13.6783	13.6783	13.6783										Allosocrinus bronaughi Strimple, 1949.
1076	Araeocrinus																										0.5181	0.5181												Araeocrinus bassus Strimple and Watkins, 1969.
1077	CALCEOLISPONGIA																															28.1834	28.1834	28.1834	28.1834	28.1834				CALCEOLISPONGIA hindei Etheridge, 1915.
1078	CAMPBELLICRINUS																																							CAMPBELLICRINUS compactus Jell and Willink, 1993
1079	CHLIDONOCRINUS																									10.0672	10.0672	10.0672	10.0672											CHLIDONOCRINUS echinatus Strimple and Watkins, 1969.
1080	Halogetocrinus																											0.3108	0.3108	0.3108	0.3108	0.3108	0.3108							Aesiocrinus paucus Strimple, 1951.
1081	Jimbacrinus																															24.3555	24.3555							Jimbacrinus bostocki Teichert, 1954.
1082	Kansacrinus																												3.4732	3.4732	3.4732	3.4732	3.4732							Oklahomacrinus cirriferous Strimple, 1963
1083	Meganotocrinus																																							Phialocrinus princeps Etheridge, 1892.
1084	Metacalceolispongia																																					2.3491		Cymbiocrinus cherrabunensis Webster and Jell, 1992.
1085	Moundocrinus																										10.0624	10.0624												Moundocrinus osagensis Strimple, 1939.
1086	Nowracrinus																																							Tribrachiocrinus ornatus Etheridge, 1892.
1087	OKLAHOMACRINUS																										3.2489													OKLAHOMACRINUS supinus Moore, 1939.
1088	Sardinocrinus																											3.8372												Oklahomacrinus abruptus Strimple, 1961.
1089	Tasmanocrinus																															9.3964								Tasmanocrinus mariensis Willink, 1979.
1090	THETIDICRINUS																														2.7841	2.7841	2.7841	2.7841	2.7841	2.7841	2.7841	2.7841	2.7841	THETIDICRINUS piriformis Wanner, 1916.
1091	TRIBRACHYOCRINUS																																33.4096	33.4096	33.4096	33.4096				TRIBRACHYOCRINUS clarkei M'Coy, 1847.
	Or.Aethocrinida
1092	Aethocrinus	5.181	5.181																																					Aethocrinus moorei Ubaghs, 1969.
1093	Perittocrinus																																							Porocrinus radiatus Beyrich, 1879.
1094	TETRACIONOCRINUS			2.7977																																				Perittocrinus transitor Jaekel, 1918.
	Or.Isocrinida
1095	ARCHAEOISOCRINUS																																							Archaeoisocrinus occiduaustralis Webster and Jell, 1999.
	Or.Protocrinoida
1096	Glenocrinus	0.4827																																						Glenocrinus globularis Guensburg and Sprinkle, 2003.
1097	Titanocrinus	0.0289																																						Titanocrinus sumralli Guensburg and Sprinkle, 2003.
	Or.Poteriocrinina
1098	HYPERMORPHOCRINUS																																							Hypermorphocrinus magnospinosus Arendt, 1968.
	Or.Hemistreptocrinida
1099	HEMISTREPTOCRINUS																																							HEMISTREPTOCRINUS jaekeli Arendt, 1978.
1100	NONPARACTOCRINUS	2.0881	2.0881	2.0881	2.0881																																			Paractocrinus laevis Jaekel, 1918.
1101	PARORTHOCRINUS																																							PARORTHOCRINUS liber Jaekel, 1918.
1102	TETRACTOCRINUS																																							TETRACTOCRINUS compactus Jaekel, 1918.
