# Supplementary material for: Shared patterns in body size declines among crinoids during the Palaeozoic extinction events
Source: Sci Rep. 2021 Oct 13;11:20351. doi: 10.1038/s41598-021-99789-6 (PMC8514529; doi:10.1038/s41598-021-99789-6)
Supplement: Supplementary file 2 — Supplementary Information 2. [file 41598_2021_99789_MOESM2_ESM.xlsx]

## Sheet: temperature GLS
Dataset 2. Results of correletions between body size and temperature.
*with no autoregressive model (AR=0): the models suggesting correlation with temperature are sometimes better than null models suggesting lack of correlation with temperature
*however, with a first-order autoregressive model to eliminate autocorrelation (AR=1): null models (implying lack of correlation with temperature) are better
BODY SIZE - data "all_crinoids_met1"
			Correction for autocorrelation: 0-NO, 1-YES	Intercept			Temperature					Jarque-Bera test (normality of residuals in the model)
Model	N total	N residual	AR order	Value	t	p	Value	t	p	pseudo R2	Log likelihood	p	AIC	AICc	ΔAICc		Akaike weight	T data
1 (null)	38	37	0	0.255674	5.46885	0	-	-	-	0	-8.2869	0.03281	20.5738	20.6849	0	1	0.912488	ROYER et al. 2004
Royer_mid	38	36	0	0.351479	5.14011	0	-0.0396274	-1.86883	0.0698	-0.0667959	-9.51543	0.2025	25.0309	25.3737	4.68881	0.0959042	0.0875115
1 (null)	38	37	1	0.255543	2.48578	0.0176	-	-	-	0	1.06382	0.03281	3.87237	3.98348	0	1	0.944334
Royer_mid	38	36	1	0.370188	2.56866	0.0145	-0.0427817	-1.13776	0.2627	-0.0944758	-0.651419	0.2341	9.30284	9.6457	5.66222	0.0589475	0.0556661
1 (null)	38	37	0	0.255674	5.46885	0	-	-	-	0	-8.2869	0.03281	20.5738	20.6849	0	1	0.971519	BERGMAN et al. 2004
Bergman_mid	38	36	0	0.623528	2.25144	0.0306	-0.0194933	-1.34716	0.1863	-0.135461	-10.7006	0.09552	27.4013	27.7442	7.05924	0.0293161	0.0284811
1 (null)	38	37	1	0.255543	2.48578	0.0176	-	-	-	0	1.06382	0.03281	3.87237	3.98348	0	1	0.964455
Bergman_mid	38	36	1	0.761223	1.18962	0.242	-0.0268284	-0.802981	0.4273	-0.121866	-1.12106	0.1475	10.2421	10.585	6.6015	0.0368555	0.0355455
1 (null)	38	37	0	0.255674	5.46885	0	-	-	-	0	-8.2869	0.03281	20.5738	20.6849	0	1	0.35412	VEIZER & Perokoph 2015
Veizer_mid	38	36	0	0.63358	4.94643	0	0.0827069	3.12338	0.0035	0.0863983	-6.57005	0.05114	19.1401	19.4829	-1.20196	1.82391	0.64588
1 (null)	38	37	1	0.255543	2.48578	0.0176	-	-	-	0	1.06382	0.03281	3.87237	3.98348	0	1	0.809215
Veizer_mid	38	36	1	0.594307	3.34848	0.0019	0.0712949	2.16827	0.0368	-0.017469	0.734771	0.04414	6.53046	6.87332	2.88984	0.235765	0.190785
BODY SIZE - data "Camerata"
				Intercept			Temperature					Jarque-Bera test
Model	N total	N residual	AR order	Value	t	p	Value	t	p	pseudo R2	Log likelihood	p	AIC	AICc	ΔAICc		Akaike weight	T data
1 (null)	35	34	0	0.617001	11.437	0	-	-	-	0	-11.1915	< 2.2e-16	26.3831	26.5043	0	1	0.961921	ROYER et al. 2004
Royer_mid	35	33	0	0.553956	7.02479	0	0.0293194	1.09339	0.2821	-0.12765	-13.2939	< 2.2e-16	32.5878	32.9628	6.45854	0.0395864	0.038079
1 (null)	35	34	1	0.617499	8.44322	0	-	-	-	0	-9.63381	< 2.2e-16	25.2676	25.3888	0	1	0.964942
Royer_mid	35	33	1	0.564399	5.24014	0	0.0241685	0.678698	0.5021	-0.133192	-11.822	< 2.2e-16	31.644	32.019	6.63014	0.0363315	0.0350578
1 (null)	35	34	0	0.617001	11.437	0	-	-	-	0	-11.1915	< 2.2e-16	26.3831	26.5043	0	1	0.986661	BERGMAN et al. 2004
Bergman_mid	35	33	0	0.630439	1.98313	0.0557	-0.0007189	-0.0429113	0.966	-0.199049	-14.3683	< 2.2e-16	34.7366	35.1116	8.60732	0.013519	0.0133387
1 (null)	35	34	1	0.617499	8.44322	0	-	-	-	0	-9.63381	< 2.2e-16	25.2676	25.3888	0	1	0.981415
Bergman_mid	35	33	1	0.674728	1.47586	0.1495	-0.0030555	-0.126858	0.8998	-0.176178	-12.4735	< 2.2e-16	32.9471	33.3221	7.93326	0.0189371	0.0185852
1 (null)	35	34	0	0.617001	11.437	0	-	-	-	0	-11.1915	< 2.2e-16	26.3831	26.5043	0	1	0.950208	VEIZER & Perokoph 2015
Veizer_mid	35	33	0	0.459322	2.19247	0.0355	-0.0371509	-0.779236	0.4414	-0.109722	-13.0135	< 2.2e-16	32.0269	32.4019	5.89764	0.0524015	0.0497923
1 (null)	35	34	1	0.617499	8.44322	0	-	-	-	0	-9.63381	< 2.2e-16	25.2676	25.3888	0	1	0.957506
Veizer_mid	35	33	1	0.566719	2.34786	0.025	-0.0118677	-0.221071	0.8264	-0.120308	-11.6219	< 2.2e-16	31.2437	31.6187	6.22992	0.0443803	0.0424944
BODY SIZE - data "Pentacrinoidea"
				Intercept			Temperature					Jarque-Bera test
Model	N total	N residual	AR order	Value	t	p	Value	t	p	pseudo R2	Log likelihood	p	AIC	AICc	ΔAICc		Akaike weight	T data
1 (null)	38	37	0	0.0789958	1.49829	0.1425	-	-	-	0	-12.7354	0.3869	29.4709	29.582	0	1	0.386814	ROYER et al. 2004
Royer_mid	38	36	0	0.247363	3.45606	0.0014	-0.0696412	-3.13772	0.0034	0.0796295	-11.1588	0.9413	28.3177	28.6605	-0.92145	1.58522	0.613186
1 (null)	38	37	1	0.100266	0.680635	0.5003	-	-	-	0	1.75597	0.3869	2.48807	2.59918	0	1	0.937267
Royer_mid	38	36	1	0.235364	1.32656	0.193	-0.0491248	-1.17307	0.2485	-0.0871825	0.167768	0.7786	7.66446	8.00732	5.40814	0.0669324	0.0627335
1 (null)	38	37	0	0.0789958	1.49829	0.1425	-	-	-	0	-12.7354	0.3869	29.4709	29.582	0	1	0.524906	BERGMAN et al. 2004
Bergman_mid	38	36	0	0.942408	3.30792	0.0021	-0.0457539	-3.07379	0.004	0.0520776	-11.7193	0.1935	29.4385	29.7814	0.19941	0.905104	0.475094
1 (null)	38	37	1	0.100266	0.680635	0.5003	-	-	-	0	1.75597	0.3869	2.48807	2.59918	0	1	0.948481
Bergman_mid	38	36	1	0.870774	1.2173	0.2314	-0.0410407	-1.09967	0.2788	-0.0991977	-0.0410622	0.188	8.08212	8.42498	5.82581	0.0543178	0.0515194
1 (null)	38	37	0	0.0789958	1.49829	0.1425	-	-	-	0	-12.7354	0.3869	29.4709	29.582	0	1	0.0610757	VEIZER & Perokoph 2015
Veizer_mid	38	36	0	0.58149	4.25679	0.0001	0.109974	3.89423	0.0004	0.183356	-8.88694	0.5044	23.7739	24.1167	-5.46524	15.3731	0.938924
1 (null)	38	37	1	0.100266	0.680635	0.5003	-	-	-	0	1.75597	0.3869	2.48807	2.59918	0	1	0.893469
Veizer_mid	38	36	1	0.396553	1.93317	0.0611	0.0620463	1.7781	0.0838	-0.0546406	0.745166	0.378	6.50967	6.85252	4.25335	0.119233	0.106531
BODY SIZE - data "Disparida"
				Intercept			Temperature					Jarque-Bera test
Model	N total	N residual	AR order	Value	t	p	Value	t	p	pseudo R2	Log likelihood	p	AIC	AICc	ΔAICc		Akaike weight	T data
1 (null)	37	36	0	-0.367716	-4.26697	0.0001	-	-	-	0	-29.6353	0.07923	63.2705	63.3848	0	1	0.959497	ROYER et al. 2004
Royer_mid	37	35	0	-0.393268	-3.00448	0.0049	0.0110137	0.262026	0.7948	-0.127629	-31.8574	0.07715	69.7149	69.7149	6.33005	0.0422131	0.0405033
1 (null)	37	36	1	-0.42272	-1.45372	0.1547	-	-	-	0	-14.4423	0.07923	34.8847	34.999	0	1	0.93825
Royer_mid	37	35	1	-0.348089	-0.886432	0.3814	-0.0275972	-0.360814	0.7204	-0.0904309	-16.0439	0.09041	40.0879	40.4408	5.44186	0.0658135	0.0617496
1 (null)	37	36	0	-0.367716	-4.26697	0.0001	-	-	-	0	-29.6353	0.07923	63.2705	63.3848	0	1	0.915092	BERGMAN et al. 2004
Bergman_mid	37	35	0	-1.16392	-2.32977	0.0257	0.0423133	1.61692	0.1149	-0.0806325	-31.0699	0.1642	68.1397	68.1397	4.75492	0.092786	0.0849077
1 (null)	37	36	1	-0.42272	-1.45372	0.1547	-	-	-	0	-14.4423	0.07923	34.8847	34.999	0	1	0.918806
Bergman_mid	37	35	1	-1.93741	-1.03199	0.3092	0.0784315	0.816746	0.4196	-0.0731989	-15.7493	0.3822	39.4985	39.8515	4.85248	0.0883685	0.0811935
1 (null)	37	36	0	-0.367716	-4.26697	0.0001	-	-	-	0	-29.6353	0.07923	63.2705	63.3848	0	1	0.915382	VEIZER & Perokoph 2015
Veizer_mid	37	35	0	-0.116656	-0.394549	0.6956	0.056697	0.887909	0.3807	-0.0808504	-31.0736	0.08675	68.1472	68.1472	4.76238	0.0924405	0.0846183
1 (null)	37	36	1	-0.42272	-1.45372	0.1547	-	-	-	0	-14.4423	0.07923	34.8847	34.999	0	1	0.652705
Veizer_mid	37	35	1	0.213307	0.531286	0.5986	0.1326	2.23529	0.0319	0.0260535	-13.954	0.09778	35.9079	36.2609	1.2619	0.532086	0.347295
BODY SIZE - data "Cladida"
				Intercept			Temperature					Jarque-Bera test
Model	N total	N residual	AR order	Value	t	p	Value	t	p	pseudo R2	Log likelihood	p	AIC	AICc	ΔAICc		Akaike weight	T data
1 (null)	37	36	0	0.172288	3.44777	0.0015	-	-	-	0	-10.0165	0.1861	24.0331	24.1473	0	1	0.717884	ROYER et al. 2004
Royer_mid	37	35	0	0.304929	4.37109	0.0001	-0.0571725	-2.55217	0.0152	0.00996799	-9.8312	0.5282	25.6624	26.0153	1.86798	0.392983	0.282116
1 (null)	37	36	1	0.185503	1.67532	0.1025	-	-	-	0	-0.696818	0.1861	7.39364	7.50792	0	1	0.94509
Royer_mid	37	35	1	0.295015	2.04284	0.0487	-0.0433464	-1.09821	0.2796	-0.0978032	-2.42307	0.353	12.8461	13.1991	5.69117	0.0581004	0.0549101
1 (null)	37	36	0	0.172288	3.44777	0.0015	-	-	-	0	-10.0165	0.1861	24.0331	24.1473	0	1	0.616243	BERGMAN et al. 2004
Bergman_mid	37	35	0	0.953741	3.54873	0.0011	-0.0415296	-2.94998	0.0056	0.0343005	-9.37083	0.08776	24.7417	25.0946	0.94726	0.622738	0.383757
1 (null)	37	36	1	0.185503	1.67532	0.1025	-	-	-	0	-0.696818	0.1861	7.39364	7.50792	0	1	0.941789
Bergman_mid	37	35	1	0.963709	1.75398	0.0882	-0.0415018	-1.4428	0.158	-0.0941376	-2.3612	0.08768	12.7224	13.0753	5.56742	0.0618089	0.0582109
1 (null)	37	36	0	0.172288	3.44777	0.0015	-	-	-	0	-10.0165	0.1861	24.0331	24.1473	0	1	0.418114	VEIZER & Perokoph 2015
Veizer_mid	37	35	0	0.606798	3.90402	0.0004	0.0981253	2.92324	0.006	0.0753777	-8.56669	0.2473	23.1334	23.4863	-0.66104	1.39169	0.581886
1 (null)	37	36	1	0.185503	1.67532	0.1025	-	-	-	0	-0.696818	0.1861	7.39364	7.50792	0	1	0.868886
Veizer_mid	37	35	1	0.511307	2.50075	0.0172	0.0717468	1.80939	0.079	-0.0426022	-1.46863	0.1863	10.9373	11.2902	3.78229	0.150899	0.131114
